# Supplementary material for: Outlining Core Pathways of Amyloid Toxicity in Bacteria with the RepA-WH1 Prionoid
Source: Front Microbiol. 2017 Apr 4;8:539. doi: 10.3389/fmicb.2017.00539 (PMC5378768; doi:10.3389/fmicb.2017.00539)
Supplement: DATASET S1 — Genes found in the transcriptomic analysis either induced or repressed in response to the expression of WH1(A31V)-mCh. Genes were annotated (see Figure 3) as either induced (> +2.0 fold ratio, in red) or repressed ( < -2.0, in green) according to the ratios between the levels in bacteria expressing this hyper-amyloidogenic variant of the prionoid and those found in cells expressing WH1(ΔN37)-mCh. Each sheet displays a different point in the experimental time course and includes, for every entry, its probe ID, probability values, false discovery rates (FDR; ≤0.05) and functional annotations. Statistical significance was determined on three biological replicas. [file Data_Sheet_1.XLS]

## Sheet: A31V-∆N37 0.5h
Probe Set ID	A31V vs AN37 30'	p-value	FDR	Gene Symbol	Gene Function
1764202_s_at	4.56291	2.04439e-05	0.000597312	fnr	fumarate/nitrate reduction transcriptional regulator /// fumarate/nitrate reduction transcriptional regulator /// DNA-binding transcriptional dual regulator, global regulator of anaerobic growth
1767506_s_at	3.78489	0.000368566	0.00708283	entC	isochorismate synthase /// isochorismate synthase /// isochorismate synthase 1
1768186_s_at	3.487	0.000818962	0.0137709	fhuF	ferric iron reductase involved in ferric hydroximate transport /// ferric iron reductase involved in ferric hydroximate transport
1764800_s_at	3.46546	0.000231776	0.00481214	efeO	inactive ferrous ion transporter EfeUOB
1766639_s_at	3.36321	1.12085e-06	5.32159e-05	cstA	carbon starvation protein A /// carbon starvation protein /// carbon starvation protein
1764607_s_at	3.30414	1.46381e-11	4.50087e-09	glpQ	glycerophosphodiester phosphodiesterase /// periplasmic glycerophosphodiester phosphodiesterase
1764625_s_at	2.76585	4.85645e-07	2.53504e-05	ygdH	conserved protein, UPF0717 family
1768651_s_at	2.58459	0.00102159	0.0162074	cirA	colicin I receptor /// catecholate siderophore receptor CirA /// colicin I receptor
1767134_s_at	2.47362	6.34741e-05	0.00160099	fhlA	formate hydrogenlyase transcriptional activator /// formate hydrogenlyase transcriptional activator /// DNA-binding transcriptional activator
1766739_s_at	2.4483	2.65656e-05	0.000745801	ychH	predicted inner membrane protein
1764770_s_at	2.42029	1.69121e-05	0.000510286	ndh	NADH dehydrogenase /// NADH dehydrogenase /// respiratory NADH dehydrogenase 2/cupric reductase
1760544_s_at	2.24642	0.000671847	0.0116303	rimI	ribosomal-protein-alanine N-acetyltransferase /// ribosomal-protein-S18-alanine N-acetyltransferase
1765035_s_at	2.21302	0.00143702	0.0215286	dsdX	permease DsdX /// D-serine permease /// D-serine permease
1759494_s_at	2.15017	0.00126884	0.0193229	bhsA	biofilm, cell surface and signaling protein
1765388_s_at	2.14596	0.000164321	0.00360891	cytR	DNA-binding transcriptional regulator CytR /// DNA-binding transcriptional dual regulator /// DNA-binding transcriptional regulator CytR
1761642_s_at	2.0598	0.0036222	0.0441293	prmA	ribosomal protein L11 methyltransferase /// methyltransferase for 50S ribosomal subunit protein L11
1763046_s_at	0.497365	6.2291e-11	1.21883e-08	ynjE	putative thiosulfate sulfur transferase /// predicted thiosulfate sulfur transferase /// putative thiosulfate sulfur transferase
1759927_s_at	0.497008	2.16947e-07	1.32153e-05	aphA	acid phosphatase/phosphotransferase /// acid phosphatase/phosphotransferase, class B, non-specific
1761979_s_at	0.485693	0.000661699	0.0114855	cycA	D-alanine/D-serine/glycine permease /// D-alanine/D-serine/glycine transporter /// D-alanine/D-serine/glycine permease
1769032_s_at	0.481635	8.44941e-05	0.00203505	mocA	CTP:molybdopterin cytidylyltransferase
1760793_s_at	0.467783	0.00112713	0.0175371	fdhF	selenopolypeptide subunit of formate dehydrogenase H /// formate dehydrogenase H /// formate dehydrogenase /// formate dehydrogenase-H, selenopolypeptide subunit
1764726_s_at	0.460989	1.01364e-06	4.88438e-05	nikC	nickel transporter permease NikC /// nickel transporter subunit
1761068_s_at	0.455737	3.76613e-06	0.000139758	gutQ	D-arabinose 5-phosphate isomerase
1766320_s_at	0.455379	8.57868e-08	6.1175e-06	hybB	putative hydrogenase 2 b cytochrome subunit /// putative hydrogenase 2 b cytochrome subunit /// predicted hydrogenase 2 cytochrome b type component
1759198_s_at	0.45496	0.000951933	0.0153283	nanT	putative sialic acid transporter /// putative sialic acid transporter /// sialic acid transporter
1766731_s_at	0.438434	0.00108177	0.0169127	yohJ	inner membrane protein, UPF0299 family
1763164_s_at	0.431522	2.58006e-05	0.000727486	yfeX	deferrrochelatase, cytoplasmic
1761236_s_at	0.426896	9.99391e-05	0.00235514	nrfD	NrfD protein /// formate-dependent nitrate reductase complex; transmembrane protein /// formate-dependent nitrite reductase, membrane subunit
1765284_s_at	0.42621	1.28432e-08	1.1847e-06	raiA	translation inhibitor protein RaiA /// cold shock protein associated with 30S ribosomal subunit /// translation inhibitor protein RaiA
1762873_s_at	0.411869	7.97578e-06	0.000264101	ycaM	putative transport /// predicted transporter /// putative transport
1760413_s_at	0.410366	0.00380203	0.0459732	hybC	hydrogenase 2 large subunit /// hydrogenase 2 large subunit /// hydrogenase 2, large subunit
1768920_s_at	0.41011	3.01325e-11	7.48328e-09	hypC	hydrogenase assembly chaperone /// hydrogenase assembly chaperone /// protein required for maturation of hydrogenases 1 and 3
1762534_s_at	0.404414	0.00094037	0.015218	yncA	putative resistance protein /// acetyltransferase yncA /// predicted acyltransferase with acyl-CoA N-acyltransferase domain /// putative resistance protein
1766413_s_at	0.397693	0.00162508	0.0236333	nanE	N-acetylmannosamine-6-phosphate 2-epimerase /// predicted N-acetylmannosamine-6-P epimerase /// N-acetylmannosamine-6-phosphate 2-epimerase
1762558_s_at	0.397414	6.31168e-08	4.6312e-06	yfcC	predicted inner membrane protein
1764668_s_at	0.396969	3.11153e-05	0.000847728	yaaJ	putative inner membrane transport protein /// putative transporter yaaJ /// inner membrane transport protein /// predicted transporter
1761543_s_at	0.395189	8.11665e-05	0.00197027	ccmB	Heme exporter protein B /// heme exporter protein B, cytochrome c-type biogenesis protein /// heme exporter subunit /// heme exporter protein B
1768029_s_at	0.385708	4.46091e-08	3.55606e-06	yhdH	putative dehydrogenase /// putative dehydrogenase /// predicted oxidoreductase, Zn-dependent and NAD(P)-binding
1767518_s_at	0.381697	0.003437	0.0424701	sdhC	succinate dehydrogenase cytochrome b556 large membrane subunit /// succinate dehydrogenase, membrane subunit, binds cytochrome b556
1759669_s_at	0.375099	4.86828e-07	2.53504e-05	nikD	nickel transporter ATP-binding protein NikD /// nickel transporter subunit
1768618_s_at	0.374852	0.000578166	0.0103402	yhjX	putative resistance protein /// putative resistance protein /// Inner membrane protein, predicted oxalate-formate antiporter
1768145_s_at	0.370503	0.00013445	0.00305685	carB	carbamoyl phosphate synthase large subunit /// carbamoyl-phosphate synthase large subunit
1765475_s_at	0.370457	0.000427007	0.00796873	yhjA	putative cytochrome C peroxidase /// cytochrome C peroxidase /// putative cytochrome C peroxidase /// predicted cytochrome C peroxidase
1768852_s_at	0.370212	0.00334866	0.0416615	garD	putative hydrolase /// (D)-galactarate dehydrogenase /// D-galactarate dehydratase /// putative hydrolase
1760339_s_at	0.369607	1.35906e-08	1.21881e-06	frdD	fumarate reductase subunit D /// fumarate reductase subunit D /// fumarate reductase (anaerobic), membrane anchor subunit
1766462_s_at	0.368539	1.17611e-06	5.54319e-05	moaC	molybdenum cofactor biosynthesis protein MoaC /// molybdopterin biosynthesis, protein C
1767864_s_at	0.366985	0.000846873	0.0140572	lsrF	aldolase /// putative autoinducer-2 (AI-2) aldolase /// aldolase
1760837_s_at	0.360627	7.65646e-14	9.7379e-11	glpA	sn-glycerol-3-phosphate dehydrogenase subunit A /// sn-glycerol-3-phosphate dehydrogenase (anaerobic), large subunit, FAD/NAD(P)-binding
1760483_at	0.35486	5.80927e-07	2.93051e-05	narG	nitrate reductase 1, alpha subunit
1769004_at	0.352474	4.30727e-05	0.00111695	zraS	sensory histidine kinase in two-component regulatory system with ZraR
1759520_s_at	0.347689	0.000309589	0.00615081	ravA	regulatory ATPase RavA /// fused predicted transcriptional regulator: sigma54 activator protein/conserved protein /// regulatory ATPase RavA
1760738_s_at	0.346565	1.34088e-06	6.01254e-05	tdcF	predicted L-PSP (mRNA) endoribonuclease
1760010_s_at	0.346559	9.96128e-05	0.00235514	ydjK	putative transport protein /// metabolite transporter /// predicted transporter /// putative transport protein
1765313_s_at	0.342649	3.83248e-06	0.000141407	gcvT	glycine cleavage system aminomethyltransferase T /// aminomethyltransferase, tetrahydrofolate-dependent, subunit (T protein) of glycine cleavage complex
1762141_s_at	0.33802	4.63493e-11	9.35242e-09	napA	nitrate reductase catalytic subunit /// nitrate reductase, periplasmic, large subunit
1765563_s_at	0.333309	1.20942e-07	7.88808e-06	hypA	hydrogenase nickel incorporation protein /// protein involved in nickel insertion into hydrogenases 3
1762872_s_at	0.330809	2.51656e-09	2.70824e-07	yhbV	predicted protease
1760190_s_at	0.323909	0.00216138	0.029531	yjfN	predicted protein
1761262_s_at	0.323714	0.00212223	0.0291558	yfbS	putative transport protein /// putative transport protein /// predicted transporter
1768221_s_at	0.317296	4.53139e-06	0.000162551	metK	methionine adenosyltransferase /// methionine adenosyltransferase /// S-adenosylmethionine synthetase
1763476_s_at	0.30247	2.26912e-06	9.15731e-05	bsmA	confers peroxide resistance in bioflms /// putative biofilm stress and motility protein A /// putative biofilm stress and motility protein A
1765995_s_at	0.298692	0.000529398	0.00957513	rsxC	electron transport complex protein RnfC /// electron transport complex protein RnfC /// electron transport complex protein required for the reduction of SoxR; predicted membrane-associated NADH oxidoreductase /// electron transport complex protein RnfC
1767176_s_at	0.297323	7.93844e-10	1.01319e-07	pepE	peptidase E /// peptidase E /// (alpha)-aspartyl dipeptidase
1762294_s_at	0.290968	0.000604991	0.0106733	yqgA	putative transport protein /// putative transport protein /// predicted inner membrane protein, DUF554 family
1764280_s_at	0.284824	0.000310623	0.00615243	feoC	predicted DNA-binding transcriptional regulator
1767190_s_at	0.277464	0.000887803	0.0145866	yggM	putative alpha helix chain /// putative alpha helix chain /// conserved protein
1762959_s_at	0.274567	0.00102674	0.0162491	gldA	glycerol dehydrogenase /// glycerol dehydrogenase, NAD
1761206_s_at	0.273068	2.45987e-10	3.874e-08	napC	cytochrome c-type protein NapC /// cytochrome c-type protein NapC /// Quinol dehydrogenase, electron source for NapAB
1762936_s_at	0.268092	7.51238e-05	0.0018374	nagE	PTS system N-acetyl glucosamine specific transporter subunits IIABC /// fused N-acetyl glucosamine specific PTS enzyme: IIC, IIB , and IIA components
1764096_s_at	0.263994	6.69706e-06	0.000228798	yjdO	predicted protein
1760501_s_at	0.263878	2.09305e-06	8.60817e-05	ccmE	cytochrome c-type biogenesis protein CcmE /// periplasmic heme chaperone /// cytochrome c-type biogenesis protein CcmE
1764323_s_at	0.262759	2.37801e-07	1.42174e-05	narK	nitrite extrusion protein /// nitrite extrusion protein 1 /// nitrite extrusion protein /// nitrate/nitrite transporter
1759726_s_at	0.258066	0.00152617	0.0224663	tdcA	DNA-binding transcriptional activator TdcA /// DNA-binding transcriptional activator TdcA /// DNA-binding transcriptional activator
1760121_s_at	0.24556	0.000357958	0.00692017	hybF	protein involved with the maturation of hydrogenases 1 and 2 /// hydrogenase nickel incorporation protein HybF
1762493_at	0.243342	0.00285977	0.0368888	narY	respiratory nitrate reductase 2 beta chain
1761588_s_at	0.24304	1.83851e-05	0.000542066	tdcC	threonine/serine transporter TdcC /// threonine/serine transporter TdcC /// L-threonine/L-serine transporter
1761354_s_at	0.236456	1.43211e-06	6.24808e-05	fdnG	nitrate-inducible formate dehydrogenase-N alpha subunit /// formate dehydrogenase, nitrate-inducible, major subunit /// formate dehydrogenase-N, nitrate-inducible, alpha subunit /// formate dehydrogenase-N, alpha subunit, nitrate-inducible
1764023_s_at	0.226601	4.43684e-06	0.000160048	aldA	aldehyde dehydrogenase A /// aldehyde dehydrogenase A, NAD-linked /// aldehyde dehydrogenase A
1768187_at	0.223314	3.76185e-07	2.07609e-05	gpmM	phosphoglycero mutase III, cofactor-independent
1762253_s_at	0.221826	1.99636e-06	8.37047e-05	nrfA	cytochrome c552 /// nitrite reductase, formate-dependent, cytochrome
1761787_s_at	0.217026	3.07264e-09	3.2e-07	fumB	fumarase B /// fumarate hydratase class I, anaerobic /// fumarase B= fumarate hydratase class I; anaerobic isozyme /// anaerobic class I fumarate hydratase (fumarase B)
1761260_s_at	0.210726	4.52935e-07	2.41703e-05	aegA	fused predicted oxidoreductase: FeS binding subunit/NAD/FAD-binding subunit /// putative oxidoreductase Fe-S binding subunit /// putative oxidoreductase Fe-S binding subunit
1764599_s_at	0.210001	1.25824e-10	2.13802e-08	udp	uridine phosphorylase /// uridine phosphorylase
1761571_s_at	0.20957	5.50074e-10	7.72136e-08	napH	quinol dehydrogenase membrane component /// ferredoxin-type protein essential for electron transfer from ubiquinol to periplasmic nitrate reductase (NapAB)
1761750_s_at	0.205473	4.88213e-09	4.9275e-07	srlA	glucitol/sorbitol-specific enzyme IIC component of PTS /// PTS system, glucitol/sorbitol-specific IIC component, one of two; frag
1761662_s_at	0.199135	1.01895e-07	6.99932e-06	yhbU	putative protease yhbU precursor /// predicted peptidase (collagenase-like)
1760369_at	0.197558	4.20245e-07	2.28027e-05	hypE	carbamoyl dehydratase, hydrogenases 1,2,3 maturation protein
1768787_s_at	0.194202	8.00262e-10	1.01319e-07	rspB	putative dehydrogenase /// predicted oxidoreductase, Zn-dependent and NAD(P)-binding
1760387_s_at	0.1879	2.85383e-06	0.00011168	viaA	predicted von Willibrand factor containing protein
1768076_s_at	0.180047	1.82923e-05	0.000541806	yqhD	putative oxidoreductase /// oxidoreductase yqhD /// putative oxidoreductase /// aldehyde reductase, NADPH-dependent
1760270_s_at	0.166963	2.37846e-11	6.39905e-09	napD	assembly protein for periplasmic nitrate reductase /// assembly protein for periplasmic nitrate reductase
1765110_s_at	0.165551	4.00521e-11	8.91781e-09	frdB	fumarate reductase iron-sulfur subunit /// fumarate reductase iron-sulfur subunit /// fumarate reductase (anaerobic), Fe-S subunit
1760377_s_at	0.160671	0.00094646	0.0152782	srlR	DNA-bindng transcriptional repressor SrlR /// DNA-bindng transcriptional repressor
1761136_s_at	0.14532	0.000136283	0.00307685	hcr	HCP oxidoreductase, NADH-dependent /// HCP oxidoreductase, NADH-dependent /// HCP oxidoreductase, NADH-dependent /// HCP oxidoreductase, NADH-dependent
1766280_s_at	0.142308	2.46121e-09	2.69357e-07	pepT	peptidase T /// peptidase T
1763995_s_at	0.142013	9.39878e-07	4.563e-05	fdnH	nitrate-inducible formate dehydrogenase-N iron-sulfur beta subunit /// formate dehydrogenase-N beta subunit /// formate dehydrogenase-N, nitrate-inducible, iron-sulfur beta subunit /// formate dehydrogenase-N, Fe-S (beta) subunit, nitrate-inducible
1761781_s_at	0.141234	1.44621e-05	0.000444675	dcuB	anaerobic C4-dicarboxylate transporter /// C4-dicarboxylate antiporter /// anaerobic C4-dicarboxylate transporter
1759496_s_at	0.136465	7.24405e-07	3.59806e-05	yhbS	acetyltransferase YhbS /// predicted acyltransferase with acyl-CoA N-acyltransferase domain
1764037_s_at	0.129304	1.362e-06	6.0236e-05	yqeB	putative synthase /// conserved protein with NAD(P)-binding Rossman fold /// putative synthase
1760535_s_at	0.118886	3.33852e-11	7.96991e-09	napG	quinol dehydrogenase periplasmic component /// ferredoxin-type protein essential for electron transfer from ubiquinol to periplasmic nitrate reductase (NapAB)
1766933_s_at	0.117647	2.90606e-09	3.07614e-07	dmsB	anaerobic dimethyl sulfoxide reductase subunit B /// dimethyl sulfoxide reductase, anaerobic, subunit B /// anaerobic dimethyl sulfoxide reductase subunit B
1767971_s_at	0.116963	2.61297e-13	1.91714e-10	yjjI	conserved protein
1767186_s_at	0.113873	0.000152594	0.00337432	nanA	N-acetylneuraminate lyase /// N-acetylneuraminate lyase
1763464_s_at	0.113431	3.45605e-11	7.96991e-09	napB	citrate reductase cytochrome c-type subunit /// nitrate reductase, small, cytochrome C550 subunit, periplasmic
1763499_s_at	0.110996	1.79309e-09	2.06749e-07	narH	nitrate reductase 1 beta subunit /// respiratory nitrate reductase 1 beta chain /// nitrate reductase 1, beta subunit /// nitrate reductase 1, beta (Fe-S) subunit
1762117_s_at	0.110007	4.27685e-08	3.45195e-06	nirC	nitrite transporter NirC /// nitrite transporter NirC /// nitrite transporter
1769106_s_at	0.1016	0.000513526	0.00934038	yccJ	predicted protein
1765917_s_at	0.101185	7.03266e-10	9.4604e-08	hypB	hydrogenase nickel incorporation protein HypB /// hydrogenase nickel incorporation protein HypB /// GTP hydrolase involved in nickel liganding into hydrogenases
1762194_s_at	0.100853	1.49639e-10	2.47749e-08	hypD	hydrogenase isoenzyme formation protein hypD /// pleiotrophic effects on 3 hydrogenase isozymes /// protein required for maturation of hydrogenases
1764082_s_at	0.0992995	2.564e-07	1.51888e-05	dcuC	C4-dicarboxylate transporter DcuC /// anaerobic C4-dicarboxylate transport
1759845_s_at	0.0971012	3.71676e-06	0.000138723	yiaI	putative electron transport protein ysaA /// predicted hydrogenase, 4Fe-4S ferredoxin-type component
1767162_s_at	0.0969942	6.38602e-06	0.000221691	tdcG	L-serine dehydratase 1 /// L-serine deaminase /// L-serine dehydratase 3 /// putative L-serine deaminase
1764187_s_at	0.0939377	4.24506e-05	0.00110526	malQ	4-alpha-glucanotransferase /// 4-alpha-glucanotransferase (amylomaltase)
1765552_s_at	0.0939272	3.1082e-07	1.7605e-05	bssR	biofilm formation regulatory protein BssR /// repressor of biofilm formation by indole transport regulation
1764893_s_at	0.0937639	3.43346e-05	0.00091991	yfcZ	conserved protein, UPF0381 family
1762880_s_at	0.091355	2.21069e-09	2.46111e-07	narI	nitrate reductase 1 gamma subunit /// respiratory nitrate reductase 1 gamma chain /// nitrate reductase 1, cytochrome b(NR), gamma subunit /// nitrate reductase 1, gamma (cytochrome b(NR)) subunit
1765899_s_at	0.090986	1.39333e-12	6.92054e-10	dmsA	anaerobic dimethyl sulfoxide reductase chain A precursor /// anaerobic dimethyl sulfoxide reductase subunit A /// dimethyl sulfoxide reductase, anaerobic, subunit A /// anaerobic dimethyl sulfoxide reductase subunit A
1765634_s_at	0.0882109	0.000296249	0.00595914	nrfC	NrfC /// NrfC protein /// formate-dependent nitrite reductase; Fe-S centers /// formate-dependent nitrite reductase, 4Fe4S subunit
1759445_s_at	0.0871081	7.23902e-11	1.37478e-08	hybO	hydrogenase 2 small subunit /// hydrogenase 2 small subunit /// hydrogenase 2, small subunit /// hydrogenase 2 small subunit
1763364_s_at	0.084022	1.05693e-07	7.18377e-06	dmsC	anaerobic dimethyl sulfoxide reductase chain C /// anaerobic dimethyl sulfoxide reductase subunit C /// dimethyl sulfoxide reductase, anaerobic, subunit C /// anaerobic dimethyl sulfoxide reductase subunit C
1759176_s_at	0.0813404	3.87846e-06	0.000141487	tdcE	putative formate acetyltransferase 3 /// formate acetyltransferase 3 /// pyruvate formate-lyase 4/2-ketobutyrate formate-lyase
1760555_s_at	0.0798594	1.78353e-07	1.11808e-05	tdcB	threonine dehydratase /// threonine dehydratase /// catabolic threonine dehydratase, PLP-dependent
1768107_s_at	0.0788437	2.87531e-07	1.6726e-05	nirB	nitrite reductase (NAD(P)H) subunit /// nitrite reductase [NAD(P)H] large subunit /// nitrite reductase (NAD(P)H) subunit /// nitrite reductase, large subunit, NAD(P)H-binding
1759219_s_at	0.0757611	2.83385e-10	4.3567e-08	frdC	fumarate reductase subunit C /// fumarate reductase subunit C /// fumarate reductase (anaerobic), membrane anchor subunit
1765448_s_at	0.073836	6.6674e-05	0.00164948	ydjX	inner membrane protein, TVP38/TMEM64 family
1768255_s_at	0.0721319	3.51195e-07	1.95488e-05	tdcD	propionate/acetate kinase /// propionate/acetate kinase /// propionate kinase/acetate kinase C, anaerobic
1766282_s_at	0.0714186	6.52407e-10	8.96297e-08	ansB	L-asparaginase II /// periplasmic L-asparaginase II
1763316_s_at	0.065367	3.09834e-07	1.7605e-05	nrfB	cytochrome c nitrite reductase pentaheme subunit /// cytochrome c nitrite reductase pentaheme subunit /// nitrite reductase, formate-dependent, penta-heme cytochrome c
1767124_s_at	0.064606	5.12448e-10	7.35306e-08	hybA	hydrogenase 2 protein HybA /// hydrogenase 2 protein HybA /// hydrogenase 2 4Fe-4S ferredoxin-type component
1766765_s_at	0.0625402	8.98233e-06	0.000292816	nikB	nickel transporter permease NikB /// nickel transporter subunit
1763091_s_at	0.0616383	4.55422e-08	3.58617e-06	nirD	nitrite reductase small subunit /// nitrite reductase, NAD(P)H-binding, small subunit
1767479_s_at	0.059823	4.53212e-11	9.35242e-09	ynfK	putative dithiobiotin synthetase /// predicted dethiobiotin synthetase
1763696_s_at	0.0471691	1.54455e-07	9.77762e-06	ompW	outer membrane protein W /// outer membrane protein W /// outer membrane protein W
1763302_s_at	0.0442648	6.13692e-05	0.00156008	ebgA	cryptic beta-D-galactosidase subunit alpha /// cryptic beta-D-galactosidase, alpha subunit
1767636_s_at	0.0412974	2.68826e-11	6.94323e-09	frdA	fumarate reductase flavoprotein subunit /// fumarate reductase flavoprotein subunit /// fumarate reductase (anaerobic) catalytic and NAD/flavoprotein subunit
1767690_s_at	0.0350083	1.19305e-10	2.08204e-08	katG	hydroperoxidase HPI(I) /// peroxidase/catalase HPI /// catalase; hydroperoxidase HPI(I) /// catalase/hydroperoxidase HPI(I)

## Sheet: A31V-∆N37 1.0h
Probe Set ID	A31V vs AN37 1h	p-value	FDR	Gene Symbol	Gene Function
1768651_s_at	14.1985	5.59831e-07	3.19896e-05	cirA	colicin I receptor /// catecholate siderophore receptor CirA /// colicin I receptor
1767506_s_at	13.5831	1.02946e-09	3.22904e-07	entC	isochorismate synthase /// isochorismate synthase /// isochorismate synthase 1
1764800_s_at	11.3255	1.1343e-11	1.32893e-08	efeO	inactive ferrous ion transporter EfeUOB
1760434_s_at	10.356	3.19515e-09	7.64113e-07	efeU	putative cytochrome /// pseudo
1759339_at	7.94032	0.0015294	0.0275848	oxyS	unknown /// ncRNA
1768256_at	7.75103	1.25746e-06	6.24568e-05	entE	2,3-dihydroxybenzoate-AMP ligase component of enterobactin synthase multienzyme complex
1759321_s_at	7.51793	1.78618e-07	1.34109e-05	yojI	multidrug transporter membrane component/ATP-binding component /// multidrug transporter membrane component/ATP-binding component /// Microcin J25 efflux pump, TolC-dependent; fused ABC transporter permease and ATP-binding components
1768186_s_at	7.38393	2.64229e-07	1.79592e-05	fhuF	ferric iron reductase involved in ferric hydroximate transport /// ferric iron reductase involved in ferric hydroximate transport
1762805_s_at	4.83092	2.86812e-06	0.000124291	fepC	iron-enterobactin transporter ATP-binding protein /// iron-enterobactin transporter subunit
1768432_s_at	4.80964	0.00121128	0.0223464	fepB	iron-enterobactin transporter periplasmic binding protein /// iron-enterobactin transporter periplasmic binding protein /// iron-enterobactin transporter subunit
1764102_s_at	4.26537	0.00038925	0.00875745	yceA	predicted rhodanese-related sulfurtransferase
1761460_s_at	3.85919	0.000965107	0.0186578	astD	succinylglutamic semialdehyde dehydrogenase
1764080_s_at	3.63931	0.000195644	0.00489641	nrdH	glutaredoxin-like protein /// glutaredoxin-like protein /// Hydrogen donor for NrdEF electron transport system; glutaredoxin-like protein
1760554_s_at	3.62417	7.83464e-07	4.25112e-05	fes	enterobactin/ferric enterobactin esterase /// enterobactin/ferric enterobactin esterase
1761732_s_at	3.62286	0.000199329	0.00496936	ndk	nucleoside diphosphate kinase /// multifunctional nucleoside diphosphate kinase and apyrimidinic endonuclease and 3'-phosphodiesterase
1763648_s_at	3.3487	1.01569e-07	8.9499e-06	efeB	deferrrochelatase, periplasmic
1763150_s_at	3.1849	0.000211778	0.00525942	fiu	catecholate siderophore receptor Fiu /// catecholate siderophore receptor Fiu /// catecholate siderophore receptor Fiu
1765995_s_at	3.08136	2.71898e-05	0.000848138	rsxC	electron transport complex protein RnfC /// electron transport complex protein RnfC /// electron transport complex protein required for the reduction of SoxR; predicted membrane-associated NADH oxidoreductase /// electron transport complex protein RnfC
1766589_s_at	2.93729	2.14404e-07	1.54332e-05	fepA	outer membrane receptor FepA /// outer membrane receptor FepA /// iron-enterobactin outer membrane transporter
1759439_at	2.82533	5.50554e-07	3.17404e-05	ryhB	ncRNA
1761831_s_at	2.80392	0.000144455	0.00376107	stpA	DNA binding protein, nucleoid-associated /// DNA binding protein, nucleoid-associated
1768304_s_at	2.53286	0.000111969	0.00307653	ydiE	conserved protein, hemin uptake protein HemP homolog
1768028_s_at	2.40709	2.57493e-05	0.000815015	entS	enterobactin exporter EntS /// enterobactin exporter, iron-regulated /// enterobactin exporter EntS
1766901_s_at	2.3849	1.81675e-06	8.62556e-05	fhuE	ferric-rhodotorulic acid outer membrane transporter /// ferric-rhodotorulic acid outer membrane transporter
1763386_s_at	2.34219	0.00147023	0.0265918	btuC	vtamin B12-transporter permease /// vitamin B12 transporter subunit: membrane component of ABC superfamily /// vtamin B12-transporter permease
1759173_s_at	2.32697	0.00324783	0.0496304	yfeK	predicted protein
1760499_s_at	2.30593	1.55211e-06	7.47909e-05	fepG	iron-enterobactin transporter permease /// iron-enterobactin transporter permease /// iron-enterobactin transporter subunit
1765765_s_at	2.26998	0.00142152	0.0257992	ybdZ	conserved protein
1768294_s_at	2.21082	0.000278364	0.00668177	ispF	2-C-methyl-D-erythritol 2,4-cyclodiphosphate synthase /// 2C-methyl-D-erythritol 2,4-cyclodiphosphate synthase
1768145_s_at	2.18845	0.000298134	0.00700018	carB	carbamoyl phosphate synthase large subunit /// carbamoyl-phosphate synthase large subunit
1759697_s_at	2.18395	2.13354e-07	1.54332e-05	yncE	putative receptor /// conserved protein /// putative receptor
1760156_s_at	2.1282	0.000281985	0.00674362	uidA	beta-D-glucuronidase
1769248_at	2.12196	0.00219684	0.0365592	potG	putrescine transporter subunit: ATP-binding component of ABC superfamily
1766738_s_at	2.11634	0.000407259	0.00906783	livK	leucine-specific binding protein precursor /// leucine transporter subunit
1767231_s_at	0.49439	0.00119718	0.0221496	yhhX	putative dehydrogenase /// putative dehydrogenase /// predicted oxidoreductase with NAD(P)-binding Rossmann-fold domain
1761352_s_at	0.485048	0.000858664	0.0167	sbp	sulfate transporter subunit /// sulfate transporter subunit
1761551_s_at	0.475886	0.00126554	0.0232309	cysQ	adenosine-3'(2'),5'-bisphosphate nucleotidase /// PAPS (adenosine 3'-phosphate 5'-phosphosulfate) 3'(2'),5'-bisphosphate nucleotidase /// adenosine-3'(2'),5'-bisphosphate nucleotidase
1762936_s_at	0.475488	3.69687e-07	2.36343e-05	nagE	PTS system N-acetyl glucosamine specific transporter subunits IIABC /// fused N-acetyl glucosamine specific PTS enzyme: IIC, IIB , and IIA components
1765563_s_at	0.473683	0.00268871	0.0423921	hypA	hydrogenase nickel incorporation protein /// protein involved in nickel insertion into hydrogenases 3
1765153_s_at	0.473562	2.73041e-08	3.45691e-06	melA	alpha-galactosidase /// alpha-galactosidase /// alpha-galactosidase, NAD(P)-binding
1759721_s_at	0.472464	4.39639e-07	2.70357e-05	yobD	inner membrane protein, UPF0266 family
1761705_s_at	0.467131	0.000584897	0.0120277	focA	formate transporter /// formate transporter /// formate channel /// formate transporter
1764647_s_at	0.466177	4.15338e-11	2.24792e-08	melB	melibiose:sodium symporter /// melibiose:sodium symporter
1764839_s_at	0.464491	2.00155e-05	0.000667991	ccmF	cytochrome c-type biogenesis protein ccmF /// cytochrome c-type biogenesis protein /// heme lyase, CcmF subunit /// cytochrome c-type biogenesis protein
1761682_s_at	0.461444	2.28115e-06	0.000104302	cpxP	periplasmic repressor CpxP /// inhibitor of the cpx response; periplasmic adaptor protein
1765584_s_at	0.458944	0.000142522	0.00372576	yehA	predicted fimbrial-like adhesin protein
1768259_s_at	0.450188	5.98949e-07	3.39247e-05	ydjZ	Inner membrane protein, TVP38/TMEM64 family
1763405_s_at	0.446413	0.00271803	0.0423921	yjbK	zinc uptake transcriptional repressor /// zinc uptake transcriptional repressor /// DNA-binding transcriptional repressor, Zn(II)-binding
1763039_s_at	0.443947	2.30992e-06	0.000104302	yhcH	conserved protein
1765757_s_at	0.442663	6.2436e-05	0.0018325	fucO	L-1,2-propanediol oxidoreductase /// L-1,2-propanediol oxidoreductase
1768076_s_at	0.441141	0.00016909	0.00431547	yqhD	putative oxidoreductase /// oxidoreductase yqhD /// putative oxidoreductase /// aldehyde reductase, NADPH-dependent
1768345_s_at	0.440951	1.18996e-06	6.05005e-05	ybgE	conserved protein
1759927_s_at	0.436813	0.00221049	0.0366109	aphA	acid phosphatase/phosphotransferase /// acid phosphatase/phosphotransferase, class B, non-specific
1762126_s_at	0.435357	2.51442e-05	0.000803743	tnaC	tryptophanase leader peptide /// tryptophanase leader peptide /// tryptophanase leader peptide
1764187_s_at	0.431734	8.78585e-06	0.000335682	malQ	4-alpha-glucanotransferase /// 4-alpha-glucanotransferase (amylomaltase)
1763164_s_at	0.430434	9.54221e-08	8.802e-06	yfeX	deferrrochelatase, cytoplasmic
1768696_s_at	0.420672	1.36513e-08	1.95881e-06	nikR	nickel responsive regulator /// DNA-binding transcriptional repressor, Ni-binding /// nickel responsive regulator
1764799_s_at	0.417101	9.13037e-05	0.00257445	yjjP	putative structural protein /// putative structural protein /// inner membrane protein, H-NS-repressed, DUF1212 family
1761399_s_at	0.416386	0.000757907	0.0148748	tqsA	putative transport protein /// pheromone AI-2 transporter
1760079_s_at	0.415929	2.53601e-06	0.000112232	ynfE	putative oxidoreductase major subunit /// putative dimethyl sulfoxide reductase chain ynfE precursor /// probable selenate reductase, periplasmic /// putative oxidoreductase, major subunit
1760899_s_at	0.40687	2.76541e-06	0.00012065	ybiW	putative formate acetyltransferase 3 /// predicted pyruvate formate lyase /// pyruvate-formate lyase
1769277_s_at	0.403639	1.40924e-05	0.000511207	ygcO	ferredoxin-like protein ygcO /// predicted 4Fe-4S cluster-containing protein
1761540_s_at	0.399909	0.000316008	0.00736628	arcA	two-component response regulator /// DNA-binding response regulator in two-component regulatory system with ArcB or CpxA /// two-component response regulator
1762258_s_at	0.391461	1.45392e-06	7.05862e-05	ftnA	ferritin /// ferritin /// ferritin iron storage protein (cytoplasmic)
1762606_s_at	0.387857	8.60729e-08	8.25323e-06	ccmD	Heme exporter protein D /// heme exporter protein C /// cytochrome c biogenesis protein /// heme exporter protein C
1763990_at	0.381022	0.000239404	0.00587768	yibO	phosphoglyceromutase
1760217_s_at	0.37937	2.47361e-05	0.000795253	agp	glucose-1-phosphatase/inositol phosphatase /// glucose-1-phosphatase/inositol phosphatase
1761924_s_at	0.376504	0.00105059	0.02007	garL	alpha-dehydro-beta-deoxy-D-glucarate aldolase /// alpha-dehydro-beta-deoxy-D-glucarate aldolase /// alpha-dehydro-beta-deoxy-D-glucarate aldolase
1760501_s_at	0.374349	2.68664e-08	3.45691e-06	ccmE	cytochrome c-type biogenesis protein CcmE /// periplasmic heme chaperone /// cytochrome c-type biogenesis protein CcmE
1769004_at	0.373954	0.000110975	0.00306225	zraS	sensory histidine kinase in two-component regulatory system with ZraR
1761050_s_at	0.369688	0.000672929	0.0134941	tnaA	tryptophanase /// tryptophanase/L-cysteine desulfhydrase, PLP-dependent
1767190_s_at	0.36037	4.66039e-05	0.00142617	yggM	putative alpha helix chain /// putative alpha helix chain /// conserved protein
1760387_s_at	0.359988	5.45652e-08	5.77586e-06	viaA	predicted von Willibrand factor containing protein
1759775_at	0.349458	5.78044e-05	0.00172798	ptsA	fused predicted PTS enzymes: Hpr component/enzyme I component/enzyme IIA component
1764096_s_at	0.346594	1.12068e-08	1.7445e-06	yjdO	predicted protein
1764098_s_at	0.346361	0.00234609	0.0382543	yhbP	conserved protein, UPF0306 family
1763119_s_at	0.345142	0.000828617	0.0161643	yjjB	conserved inner membrane protein
1763390_s_at	0.340299	7.4254e-06	0.000290581	yeiT	putative oxidoreductase /// Dihydropyrimidine dehydrogenase, NADH-dependent, subunit A /// putative oxidoreductase
1762818_s_at	0.337274	1.62357e-05	0.000574209	yjdK	predicted protein
1769106_s_at	0.335315	4.2457e-08	4.88584e-06	yccJ	predicted protein
1768341_s_at	0.331922	1.40911e-06	6.89288e-05	aspA	aspartate ammonia-lyase
1769032_s_at	0.322945	2.15113e-07	1.54332e-05	mocA	CTP:molybdopterin cytidylyltransferase
1764625_s_at	0.322163	6.85297e-05	0.00197543	ygdH	conserved protein, UPF0717 family
1759918_s_at	0.317379	2.00128e-06	9.30529e-05	clpA	ATP-dependent Clp protease ATP-binding subunit /// ATPase and specificity subunit of ClpA-ClpP ATP-dependent serine protease, chaperone activity
1763204_s_at	0.314632	0.000163838	0.00421474	tnaB	tryptophan permease TnaB /// tryptophan permease TnaB /// tryptophan transporter of low affinity
1766101_s_at	0.313218	2.07371e-09	5.57913e-07	wrbA	TrpR binding protein WrbA /// NAD(P)H:quinone oxidoreductase
1765704_s_at	0.312824	4.31304e-08	4.88584e-06	pfkA	6-phosphofructokinase /// 6-phosphofructokinase I
1765588_s_at	0.308668	2.34152e-08	3.08554e-06	cydB	cytochrome D ubiquinol oxidase subunit II /// cytochrome d terminal oxidase polypeptide subunit II /// cytochrome d terminal oxidase, subunit II /// cytochrome d terminal oxidase polypeptide subunit II
1764726_s_at	0.307449	1.12742e-08	1.7445e-06	nikC	nickel transporter permease NikC /// nickel transporter subunit
1766162_s_at	0.305165	5.31137e-05	0.00160259	yfaD	conserved protein /// predicted protein
1760138_s_at	0.303052	1.24649e-06	6.2392e-05	ccmC	Heme exporter protein C /// heme exporter subunit /// heme exporter protein C
1763416_s_at	0.300948	1.67594e-07	1.28828e-05	ycfP	conserved protein
1763696_s_at	0.300277	5.99542e-09	1.10607e-06	ompW	outer membrane protein W /// outer membrane protein W /// outer membrane protein W
1768132_s_at	0.2974	1.14789e-07	9.50251e-06	ydeN	putative sulfatase /// putative sulfatase ydeN precursor /// conserved protein /// putative sulfatase
1768029_s_at	0.296926	7.33909e-07	4.08522e-05	yhdH	putative dehydrogenase /// putative dehydrogenase /// predicted oxidoreductase, Zn-dependent and NAD(P)-binding
1766731_s_at	0.293764	0.00267666	0.0423608	yohJ	inner membrane protein, UPF0299 family
1761781_s_at	0.292695	4.02318e-07	2.52211e-05	dcuB	anaerobic C4-dicarboxylate transporter /// C4-dicarboxylate antiporter /// anaerobic C4-dicarboxylate transporter
1760793_s_at	0.292646	3.69792e-06	0.000157089	fdhF	selenopolypeptide subunit of formate dehydrogenase H /// formate dehydrogenase H /// formate dehydrogenase /// formate dehydrogenase-H, selenopolypeptide subunit
1764893_s_at	0.290719	6.43396e-06	0.000256445	yfcZ	conserved protein, UPF0381 family
1767176_s_at	0.287696	1.99424e-06	9.30529e-05	pepE	peptidase E /// peptidase E /// (alpha)-aspartyl dipeptidase
1768187_at	0.28524	6.80163e-09	1.21995e-06	gpmM	phosphoglycero mutase III, cofactor-independent
1768498_s_at	0.284584	5.57594e-08	5.80707e-06	gadA	glutamate decarboxylase isozyme /// glutamate decarboxylase alpha /// glutamate decarboxylase isozyme /// glutamate decarboxylase A, PLP-dependent
1760837_s_at	0.279615	4.30179e-05	0.0013227	glpA	sn-glycerol-3-phosphate dehydrogenase subunit A /// sn-glycerol-3-phosphate dehydrogenase (anaerobic), large subunit, FAD/NAD(P)-binding
1767044_s_at	0.274527	2.47554e-05	0.000795253	yieP	putative transcriptional regulator YieP /// predicted transcriptional regulator
1768742_s_at	0.268989	1.46386e-07	1.16693e-05	hybE	hydrogenase 2-specific chaperone /// hydrogenase 2-specific chaperone
1768748_s_at	0.267177	5.97761e-05	0.00177053	uspA	universal stress protein A /// universal stress protein; broad regulatory function? /// universal stress global response regulator
1763881_s_at	0.263532	3.70397e-09	7.71502e-07	cydA	cytochrome D ubiquinol oxidase subunit I /// cytochrome d terminal oxidase, polypeptide subunit I /// cytochrome d terminal oxidase, subunit I /// cytochrome d terminal oxidase polypeptide subunit I
1766413_s_at	0.262024	4.05418e-05	0.00125253	nanE	N-acetylmannosamine-6-phosphate 2-epimerase /// predicted N-acetylmannosamine-6-P epimerase /// N-acetylmannosamine-6-phosphate 2-epimerase
1759481_at	0.261702	1.88172e-05	0.00063614	nanK	N-acetylmannosamine kinase
1760413_s_at	0.259753	9.12397e-07	4.82897e-05	hybC	hydrogenase 2 large subunit /// hydrogenase 2 large subunit /// hydrogenase 2, large subunit
1760738_s_at	0.258926	3.51142e-08	4.27797e-06	tdcF	predicted L-PSP (mRNA) endoribonuclease
1764699_s_at	0.254885	7.70226e-08	7.53538e-06	nrfF	formate-dependent nitrite reductase complex subunit NrfF /// formate-dependent nitrite reductase complex subunit NrfF /// heme lyase (NrfEFG) for insertion of heme into c552, subunit NrfF
1769254_s_at	0.253848	2.19222e-07	1.55551e-05	ydjY	predicted protein
1759408_s_at	0.25094	0.000377021	0.00851197	fsaA	fructose-6-phosphate aldolase /// fructose-6-phosphate aldolase 1 /// fructose-6-phosphate aldolase
1762955_s_at	0.250232	1.11951e-05	0.000417844	ybiY	putative pyruvate formate-lyase 3 activating enzyme /// putative pyruvate formate-lyase 2 activating enzyme /// putative pyruvate formate-lyase 2 activating enzyme /// predicted pyruvate formate lyase activating enzyme
1762762_s_at	0.25004	2.33049e-06	0.0001045	yijE	putative transport protein YijE /// inner membrane protein, predicted permease
1765263_s_at	0.249669	5.80553e-06	0.000235763	yhbT	predicted lipid carrier protein, COG3154 family
1767162_s_at	0.244377	5.02922e-08	5.59891e-06	tdcG	L-serine dehydratase 1 /// L-serine deaminase /// L-serine dehydratase 3 /// putative L-serine deaminase
1761113_s_at	0.243311	0.000125664	0.00339503	ygeV	putative sigma-54-dependent transcriptional regulator ygeV /// predicted DNA-binding transcriptional regulator
1766925_s_at	0.241119	1.93465e-08	2.60251e-06	hcp	hydroxylamine reductase /// hybrid-cluster [4Fe-2S-2O] protein in anaerobic terminal reductases /// hydroxylamine reductase
1760450_s_at	0.240279	3.60278e-07	2.32632e-05	ydhY	predicted 4Fe-4S ferridoxin-type protein
1761543_s_at	0.239549	3.09354e-07	2.01768e-05	ccmB	Heme exporter protein B /// heme exporter protein B, cytochrome c-type biogenesis protein /// heme exporter subunit /// heme exporter protein B
1768852_s_at	0.237456	0.000149675	0.00388132	garD	putative hydrolase /// (D)-galactarate dehydrogenase /// D-galactarate dehydratase /// putative hydrolase
1759176_s_at	0.23346	1.35797e-08	1.95881e-06	tdcE	putative formate acetyltransferase 3 /// formate acetyltransferase 3 /// pyruvate formate-lyase 4/2-ketobutyrate formate-lyase
1760121_s_at	0.230682	8.14373e-07	4.34579e-05	hybF	protein involved with the maturation of hydrogenases 1 and 2 /// hydrogenase nickel incorporation protein HybF
1759264_s_at	0.229269	8.03681e-06	0.000312613	yeiA	dihydropyrimidine dehydrogenase /// dihydropyrimidine dehydrogenase /// Dihydropyrimidine dehydrogenase, NADH-dependent, subunit B
1762558_s_at	0.227222	2.07572e-05	0.000687329	yfcC	predicted inner membrane protein
1762294_s_at	0.226221	4.06167e-08	4.7684e-06	yqgA	putative transport protein /// putative transport protein /// predicted inner membrane protein, DUF554 family
1765475_s_at	0.225579	1.64432e-06	7.86474e-05	yhjA	putative cytochrome C peroxidase /// cytochrome C peroxidase /// putative cytochrome C peroxidase /// predicted cytochrome C peroxidase
1762148_s_at	0.225487	2.12336e-05	0.000699517	dtpB	dipeptide and tripeptide permease B /// inner membrane transporter YhiP /// inner membrane transporter YhiP
1767068_s_at	0.216239	1.0004e-05	0.000377755	glpB	anaerobic glycerol-3-phosphate dehydrogenase subunit B /// anaerobic glycerol-3-phosphate dehydrogenase subunit B /// sn-glycerol-3-phosphate dehydrogenase (anaerobic), membrane anchor subunit
1766715_s_at	0.215286	2.91159e-07	1.93816e-05	yccM	putative electron transport protein yccM /// predicted 4Fe-4S membrane protein
1759198_s_at	0.209327	1.5295e-05	0.000545635	nanT	putative sialic acid transporter /// putative sialic acid transporter /// sialic acid transporter
1763928_s_at	0.209034	0.000412421	0.00912877	yliI	putative dehydrogenase /// putative dehydrogenase /// soluble aldose sugar dehydrogenase
1765149_s_at	0.204304	7.30431e-06	0.000287585	cysG	siroheme synthase /// fused siroheme synthase 1,3-dimethyluroporphyriongen III dehydrogenase and siroheme ferrochelatase/uroporphyrinogen methyltransferase
1768229_s_at	0.204297	1.15156e-06	5.9485e-05	yieE	predicted phosphopantetheinyl transferase, COG2091 family
1759520_s_at	0.203927	1.62739e-05	0.000574209	ravA	regulatory ATPase RavA /// fused predicted transcriptional regulator: sigma54 activator protein/conserved protein /// regulatory ATPase RavA
1759669_s_at	0.202378	8.69164e-08	8.25323e-06	nikD	nickel transporter ATP-binding protein NikD /// nickel transporter subunit
1761022_s_at	0.201389	5.28905e-09	1.00445e-06	yecH	predicted protein
1761262_s_at	0.201088	2.53157e-05	0.00080524	yfbS	putative transport protein /// putative transport protein /// predicted transporter
1763046_s_at	0.198312	5.2918e-08	5.77586e-06	ynjE	putative thiosulfate sulfur transferase /// predicted thiosulfate sulfur transferase /// putative thiosulfate sulfur transferase
1762767_s_at	0.19716	5.04265e-07	3.04302e-05	hybG	hydrogenase 2 accessory protein HypG /// hydrogenase 2 accessory protein HypG /// hydrogenase 2 accessory protein
1759219_s_at	0.19575	2.7054e-10	1.0107e-07	frdC	fumarate reductase subunit C /// fumarate reductase subunit C /// fumarate reductase (anaerobic), membrane anchor subunit
1767865_s_at	0.193945	1.74672e-05	0.000602256	ttdR	transcriptional activator TtdR /// transcriptional activator of ttdABT /// transcriptional activator TtdR
1759383_s_at	0.189397	1.42291e-05	0.000513281	hybD	hydrogenase 2 maturation endopeptidase /// maturation protease for hydrogenase 2
1759496_s_at	0.187878	2.42744e-07	1.70369e-05	yhbS	acetyltransferase YhbS /// predicted acyltransferase with acyl-CoA N-acyltransferase domain
1762959_s_at	0.183286	2.95371e-07	1.94613e-05	gldA	glycerol dehydrogenase /// glycerol dehydrogenase, NAD
1760369_at	0.181412	1.84814e-05	0.000628074	hypE	carbamoyl dehydratase, hydrogenases 1,2,3 maturation protein
1761787_s_at	0.179462	2.01503e-07	1.49552e-05	fumB	fumarase B /// fumarate hydratase class I, anaerobic /// fumarase B= fumarate hydratase class I; anaerobic isozyme /// anaerobic class I fumarate hydratase (fumarase B)
1767479_s_at	0.176828	5.26688e-07	3.10846e-05	ynfK	putative dithiobiotin synthetase /// predicted dethiobiotin synthetase
1766817_s_at	0.176509	3.1577e-11	2.24792e-08	ccmA	cytochrome c biogenesis protein CcmA /// heme exporter subunit /// cytochrome c biogenesis protein CcmA
1764037_s_at	0.176242	1.99969e-09	5.57913e-07	yqeB	putative synthase /// conserved protein with NAD(P)-binding Rossman fold /// putative synthase
1765448_s_at	0.175152	1.03571e-07	8.9499e-06	ydjX	inner membrane protein, TVP38/TMEM64 family
1760308_s_at	0.167731	5.38537e-07	3.13273e-05	yqeC	conserved protein
1766280_s_at	0.164896	1.22858e-06	6.19761e-05	pepT	peptidase T /// peptidase T
1767186_s_at	0.164162	1.46535e-05	0.000525655	nanA	N-acetylneuraminate lyase /// N-acetylneuraminate lyase
1761649_s_at	0.162227	2.07793e-06	9.58369e-05	narJ	nitrate reductase 1 delta subunit /// respiratory nitrate reductase 1 delta chain /// nitrate reductase 1, delta subunit, assembly function /// molybdenum-cofactor-assembly chaperone subunit (delta subunit) of nitrate reductase 1
1764668_s_at	0.160693	2.51294e-07	1.74474e-05	yaaJ	putative inner membrane transport protein /// putative transporter yaaJ /// inner membrane transport protein /// predicted transporter
1759845_s_at	0.160473	6.32039e-08	6.37668e-06	yiaI	putative electron transport protein ysaA /// predicted hydrogenase, 4Fe-4S ferredoxin-type component
1762872_s_at	0.159129	4.22474e-06	0.000177137	yhbV	predicted protease
1759726_s_at	0.156748	8.86863e-06	0.000336852	tdcA	DNA-binding transcriptional activator TdcA /// DNA-binding transcriptional activator TdcA /// DNA-binding transcriptional activator
1768920_s_at	0.153886	6.94339e-12	1.12084e-08	hypC	hydrogenase assembly chaperone /// hydrogenase assembly chaperone /// protein required for maturation of hydrogenases 1 and 3
1760339_s_at	0.1515	3.6083e-09	7.71502e-07	frdD	fumarate reductase subunit D /// fumarate reductase subunit D /// fumarate reductase (anaerobic), membrane anchor subunit
1767357_s_at	0.150844	1.0302e-06	5.36453e-05	nikE	nickel transporter ATP-binding protein NikE /// nickel transporter subunit
1768963_s_at	0.149099	1.34644e-07	1.08674e-05	yehC	fimbrial chaperone yehC precursor /// predicted periplasmic pilin chaperone
1766320_s_at	0.14579	3.77243e-07	2.3881e-05	hybB	putative hydrogenase 2 b cytochrome subunit /// putative hydrogenase 2 b cytochrome subunit /// predicted hydrogenase 2 cytochrome b type component
1761260_s_at	0.143903	7.52808e-08	7.47828e-06	aegA	fused predicted oxidoreductase: FeS binding subunit/NAD/FAD-binding subunit /// putative oxidoreductase Fe-S binding subunit /// putative oxidoreductase Fe-S binding subunit
1763499_s_at	0.142067	1.32758e-05	0.00048984	narH	nitrate reductase 1 beta subunit /// respiratory nitrate reductase 1 beta chain /// nitrate reductase 1, beta subunit /// nitrate reductase 1, beta (Fe-S) subunit
1762141_s_at	0.138736	3.39127e-09	7.71502e-07	napA	nitrate reductase catalytic subunit /// nitrate reductase, periplasmic, large subunit
1761588_s_at	0.137003	9.75064e-07	5.11869e-05	tdcC	threonine/serine transporter TdcC /// threonine/serine transporter TdcC /// L-threonine/L-serine transporter
1767690_s_at	0.136538	1.63791e-10	6.60998e-08	katG	hydroperoxidase HPI(I) /// peroxidase/catalase HPI /// catalase; hydroperoxidase HPI(I) /// catalase/hydroperoxidase HPI(I)
1767124_s_at	0.135689	3.05605e-09	7.58959e-07	hybA	hydrogenase 2 protein HybA /// hydrogenase 2 protein HybA /// hydrogenase 2 4Fe-4S ferredoxin-type component
1765284_s_at	0.134419	1.30345e-07	1.06537e-05	raiA	translation inhibitor protein RaiA /// cold shock protein associated with 30S ribosomal subunit /// translation inhibitor protein RaiA
1762883_s_at	0.13441	2.00697e-05	0.000667991	ycbJ	conserved protein
1762194_s_at	0.133398	7.21344e-10	2.45143e-07	hypD	hydrogenase isoenzyme formation protein hypD /// pleiotrophic effects on 3 hydrogenase isozymes /// protein required for maturation of hydrogenases
1768219_s_at	0.130232	0.000116078	0.00317592	yhfL	small lipoprotein
1761136_s_at	0.127936	7.30604e-09	1.275e-06	hcr	HCP oxidoreductase, NADH-dependent /// HCP oxidoreductase, NADH-dependent /// HCP oxidoreductase, NADH-dependent /// HCP oxidoreductase, NADH-dependent
1761236_s_at	0.124559	4.27986e-06	0.000178291	nrfD	NrfD protein /// formate-dependent nitrate reductase complex; transmembrane protein /// formate-dependent nitrite reductase, membrane subunit
1767636_s_at	0.123502	3.94809e-11	2.24792e-08	frdA	fumarate reductase flavoprotein subunit /// fumarate reductase flavoprotein subunit /// fumarate reductase (anaerobic) catalytic and NAD/flavoprotein subunit
1765110_s_at	0.123115	1.14501e-10	4.9289e-08	frdB	fumarate reductase iron-sulfur subunit /// fumarate reductase iron-sulfur subunit /// fumarate reductase (anaerobic), Fe-S subunit
1761206_s_at	0.122954	1.29691e-11	1.32893e-08	napC	cytochrome c-type protein NapC /// cytochrome c-type protein NapC /// Quinol dehydrogenase, electron source for NapAB
1761662_s_at	0.122806	1.5868e-07	1.23446e-05	yhbU	putative protease yhbU precursor /// predicted peptidase (collagenase-like)
1763029_s_at	0.122531	3.6555e-08	4.37103e-06	yjjW	putative activating enzyme /// putative activating enzyme /// predicted pyruvate formate lyase activating enzyme
1766765_s_at	0.118928	7.6128e-07	4.16575e-05	nikB	nickel transporter permease NikB /// nickel transporter subunit
1762880_s_at	0.118181	3.33494e-06	0.000143558	narI	nitrate reductase 1 gamma subunit /// respiratory nitrate reductase 1 gamma chain /// nitrate reductase 1, cytochrome b(NR), gamma subunit /// nitrate reductase 1, gamma (cytochrome b(NR)) subunit
1759445_s_at	0.107282	2.81749e-10	1.0107e-07	hybO	hydrogenase 2 small subunit /// hydrogenase 2 small subunit /// hydrogenase 2, small subunit /// hydrogenase 2 small subunit
1767971_s_at	0.106315	4.7723e-09	9.45226e-07	yjjI	conserved protein
1760270_s_at	0.104549	3.70056e-09	7.71502e-07	napD	assembly protein for periplasmic nitrate reductase /// assembly protein for periplasmic nitrate reductase
1765917_s_at	0.102973	8.53506e-11	3.93649e-08	hypB	hydrogenase nickel incorporation protein HypB /// hydrogenase nickel incorporation protein HypB /// GTP hydrolase involved in nickel liganding into hydrogenases
1768255_s_at	0.100906	3.46801e-08	4.27797e-06	tdcD	propionate/acetate kinase /// propionate/acetate kinase /// propionate kinase/acetate kinase C, anaerobic
1763364_s_at	0.0947165	7.90216e-09	1.34274e-06	dmsC	anaerobic dimethyl sulfoxide reductase chain C /// anaerobic dimethyl sulfoxide reductase subunit C /// dimethyl sulfoxide reductase, anaerobic, subunit C /// anaerobic dimethyl sulfoxide reductase subunit C
1762117_s_at	0.0923894	1.50652e-07	1.18629e-05	nirC	nitrite transporter NirC /// nitrite transporter NirC /// nitrite transporter
1765552_s_at	0.0910897	5.2955e-07	3.10846e-05	bssR	biofilm formation regulatory protein BssR /// repressor of biofilm formation by indole transport regulation
1765732_s_at	0.0893307	1.0457e-07	8.9499e-06	napF	ferredoxin-type protein /// ferredoxin-type protein /// ferredoxin-type protein, role in electron transfer to periplasmic nitrate reductase NapA
1765899_s_at	0.0889562	2.5257e-12	5.99241e-09	dmsA	anaerobic dimethyl sulfoxide reductase chain A precursor /// anaerobic dimethyl sulfoxide reductase subunit A /// dimethyl sulfoxide reductase, anaerobic, subunit A /// anaerobic dimethyl sulfoxide reductase subunit A
1763464_s_at	0.088427	2.78415e-12	5.99241e-09	napB	citrate reductase cytochrome c-type subunit /// nitrate reductase, small, cytochrome C550 subunit, periplasmic
1760555_s_at	0.0824046	1.17286e-08	1.7612e-06	tdcB	threonine dehydratase /// threonine dehydratase /// catabolic threonine dehydratase, PLP-dependent
1762281_s_at	0.0815649	1.71571e-07	1.30334e-05	yehD	predicted fimbrial-like adhesin protein
1768107_s_at	0.0792929	2.00315e-06	9.30529e-05	nirB	nitrite reductase (NAD(P)H) subunit /// nitrite reductase [NAD(P)H] large subunit /// nitrite reductase (NAD(P)H) subunit /// nitrite reductase, large subunit, NAD(P)H-binding
1766933_s_at	0.0773664	2.67583e-09	6.91112e-07	dmsB	anaerobic dimethyl sulfoxide reductase subunit B /// dimethyl sulfoxide reductase, anaerobic, subunit B /// anaerobic dimethyl sulfoxide reductase subunit B
1760535_s_at	0.0690249	1.9433e-11	1.56848e-08	napG	quinol dehydrogenase periplasmic component /// ferredoxin-type protein essential for electron transfer from ubiquinol to periplasmic nitrate reductase (NapAB)
1761571_s_at	0.0688543	1.51067e-09	4.43383e-07	napH	quinol dehydrogenase membrane component /// ferredoxin-type protein essential for electron transfer from ubiquinol to periplasmic nitrate reductase (NapAB)
1763091_s_at	0.0683964	1.88089e-08	2.58403e-06	nirD	nitrite reductase small subunit /// nitrite reductase, NAD(P)H-binding, small subunit
1765634_s_at	0.0676957	1.13472e-08	1.7445e-06	nrfC	NrfC /// NrfC protein /// formate-dependent nitrite reductase; Fe-S centers /// formate-dependent nitrite reductase, 4Fe4S subunit
1762253_s_at	0.067468	1.44069e-11	1.32893e-08	nrfA	cytochrome c552 /// nitrite reductase, formate-dependent, cytochrome
1766282_s_at	0.0638214	5.03778e-11	2.50223e-08	ansB	L-asparaginase II /// periplasmic L-asparaginase II
1764082_s_at	0.0616865	2.53647e-12	5.99241e-09	dcuC	C4-dicarboxylate transporter DcuC /// anaerobic C4-dicarboxylate transport
1763316_s_at	0.0574243	4.17764e-11	2.24792e-08	nrfB	cytochrome c nitrite reductase pentaheme subunit /// cytochrome c nitrite reductase pentaheme subunit /// nitrite reductase, formate-dependent, penta-heme cytochrome c

## Sheet: A31V-∆N37 2.5h
Probe Set ID	A31V vs AN37 2.5h	p-value	FDR	Gene Symbol	Gene Function
1759634_s_at	19.7313	0.000231268	0.0029166	sufA	iron-sulfur cluster assembly scaffold protein /// Fe-S cluster assembly protein
1766131_s_at	12.8133	0.00729859	0.0429783	yagU	inner membrane protein, DUF1440 family
1766770_s_at	6.17347	0.000787799	0.00759227	blc	outer membrane lipoprotein Blc /// outer membrane lipoprotein (lipocalin), cell division and growth function /// outer membrane lipoprotein Blc
1767626_s_at	6.14646	7.01102e-12	4.11547e-09	ftsI	peptidoglycan synthetase ftsI precursor /// septum formation; penicillin-binding protein 3; peptidoglycan synthetase /// transpeptidase involved in septal peptidoglycan synthesis (penicillin-binding protein 3)
1765273_s_at	6.007	1.3477e-07	9.16011e-06	rnhB	ribonuclease HII /// ribonuclease HII, degrades RNA of DNA-RNA hybrids
1762224_s_at	4.70739	4.12789e-05	0.000755065	trpS	tryptophanyl-tRNA synthetase /// tryptophanyl-tRNA synthetase
1760057_s_at	4.67922	9.77424e-06	0.000246532	yjeI	conserved protein
1765736_s_at	4.02689	0.00129656	0.0111554	pth	peptidyl-tRNA hydrolase /// peptidyl-tRNA hydrolase
1760890_s_at	3.97942	0.00516927	0.032762	arnD	Undecaprenyl phosphate-alpha-L-ara4FN deformylase
1766747_s_at	3.88579	0.000605998	0.006211	potC	spermidine/putrescine ABC transporter membrane protein /// polyamine transporter subunit
1764777_s_at	3.85989	0.00101599	0.00918864	msyB	hypothetical protein /// multicopy suppressor of secY and secA
1759957_s_at	3.77979	0.000310585	0.00365958	xdhB	xanthine dehydrogenase subunit XdhB /// xanthine dehydrogenase, FAD-binding subunit /// xanthine dehydrogenase subunit XdhB
1766876_s_at	3.77363	0.00227713	0.0172981	yejG	predicted protein
1766500_s_at	3.72053	0.00488311	0.0313779	fadM	long-chain acyl-CoA thioesterase III
1765253_s_at	3.70012	2.40738e-08	2.46738e-06	yjbJ	putative stress-response protein /// putative stress-response protein /// conserved protein, UPF0337 family
1765823_s_at	3.60682	2.93689e-05	0.000595798	yeaQ	conserved protein, UPF0410 family
1759411_at	3.56008	5.76003e-10	1.2825e-07	hrpB	predicted ATP-dependent helicase
1765600_s_at	3.48612	5.3589e-07	2.68236e-05	dgoR	predicted DNA-binding transcriptional regulator
1766714_s_at	3.4598	4.51699e-06	0.000135458	yehE	predicted protein
1762634_s_at	3.40754	0.00256517	0.0188434	yccU	predicted CoA-binding protein with NAD(P)-binding Rossmann-fold domain
1760808_s_at	3.22398	1.10139e-07	8.08144e-06	rffT	4-alpha-L-fucosyltransferase /// 4-alpha-L-fucosyltransferase /// TDP-Fuc4NAc:lipidIIFuc4NAc transferase /// 4-alpha-L-fucosyltransferase
1764240_s_at	3.199	5.39653e-05	0.000920797	talA	transaldolase A /// transaldolase A
1767623_s_at	3.17586	9.42525e-09	1.0677e-06	lon	DNA-binding ATP-dependent protease La
1761414_s_at	3.12641	3.69978e-05	0.000690446	yjeJ	predicted protein
1761137_s_at	3.10671	4.20016e-07	2.3583e-05	malG	maltose transporter permease /// maltose transporter subunit
1763652_s_at	3.09931	4.29633e-05	0.000774899	fbaA	fructose-bisphosphate aldolase /// fructose-bisphosphate aldolase /// fructose-bisphosphate aldolase, class II
1762670_at	3.09504	0.00519658	0.0328642	mnmE	GTPase
1767979_at	3.09103	5.44205e-08	4.56355e-06	yfaQ	predicted protein
1765354_s_at	3.04003	0.000540098	0.00567059	ihfB	integration host factor subunit beta /// integration host factor (IHF), DNA-binding protein, beta subunit
1766527_s_at	3.03088	0.000172065	0.00227669	yodC	predicted protein
1768184_s_at	2.99682	0.000793071	0.00761233	hyaB	hydrogenase 1 large subunit /// hydrogenase 1 large subunit /// hydrogenase 1, large subunit
1762858_s_at	2.97444	0.00361226	0.0248396	yeeJ	probable adhesin /// putative invasin
1765092_s_at	2.95047	0.000927389	0.00856674	ftsB	cell division protein FtsB /// cell division protein
1762810_s_at	2.89721	0.00120204	0.0105456	rsxE	electron transport complex RsxE subunit /// electron transport complex inner membrane NADH-quinone reductase required for the reduction of SoxR /// electron transport complex RsxE subunit
1759861_s_at	2.87258	5.0494e-08	4.3472e-06	murG	undecaprenyldiphospho-muramoylpentapeptide beta-N- acetylglucosaminyltransferase /// N-acetylglucosaminyl transferase
1765341_s_at	2.86011	0.00123417	0.0107399	yqjC	conserved protein
1766118_s_at	2.8508	9.75934e-05	0.0014552	uidB	glucuronide transporter /// glucuronide transporter
1767912_s_at	2.82412	9.64803e-06	0.000244303	ybcH	predicted protein
1765114_s_at	2.82131	5.37243e-09	6.54524e-07	rarA	recombination factor protein RarA /// recombination protein involved in processing recombnation intermediates at replication forks /// recombination factor protein RarA
1759829_s_at	2.76317	2.09357e-06	7.30713e-05	hdeB	acid-resistance protein
1764791_s_at	2.75473	0.000689484	0.00685327	ytfL	putative transport protein /// putative transport protein /// inner membrane protein, UPF0053 family
1760690_s_at	2.71484	0.00426241	0.0282571	holB	DNA polymerase III subunit delta' /// DNA polymerase III subunit delta' /// DNA polymerase III, delta prime subunit
1765585_s_at	2.71063	1.00512e-05	0.000252531	qor	quinone oxidoreductase, NADPH-dependent /// quinone oxidoreductase, NADPH-dependent /// quinone oxidoreductase, NADPH-dependent
1759892_s_at	2.60352	9.92833e-05	0.00147262	visC	predicted oxidoreductase with FAD/NAD(P)-binding domain
1761707_s_at	2.59732	8.38679e-05	0.00129865	mnmG	tRNA uridine 5-carboxymethylaminomethyl modification enzyme GidA /// tRNA uridine 5-carboxymethylaminomethyl modification enzyme GidA /// 5-methylaminomethyl-2-thiouridine modification at tRNA U34
1767487_s_at	2.59264	1.01963e-05	0.000255184	fic	cell filamentation protein Fic /// cell filamentation protein Fic /// stationary-phase protein, cell division
1767322_s_at	2.57432	3.33619e-08	3.04773e-06	yafE	putative biotin synthesis protein /// predicted S-adenosyl-L-methionine-dependent methyltransferase
1766757_s_at	2.57238	1.21666e-07	8.41758e-06	lptE	LPS assembly OM complex LptDE, lipoprotein component /// LPS-assembly lipoprotein RlpB
1766452_at	2.55385	0.0067881	0.0407007	yabP	pseudo
1764893_s_at	2.52988	0.000558459	0.00582895	yfcZ	conserved protein, UPF0381 family
1765704_s_at	2.52533	3.3868e-06	0.000107199	pfkA	6-phosphofructokinase /// 6-phosphofructokinase I
1768341_s_at	2.52145	2.93605e-05	0.000595798	aspA	aspartate ammonia-lyase
1768855_at	2.51138	0.000908358	0.00843923	bcr	bicyclomycin/multidrug efflux system
1768294_s_at	2.50685	3.5964e-07	2.05504e-05	ispF	2-C-methyl-D-erythritol 2,4-cyclodiphosphate synthase /// 2C-methyl-D-erythritol 2,4-cyclodiphosphate synthase
1768843_s_at	2.50299	1.35458e-06	5.11492e-05	fucR	DNA-binding transcriptional activator FucR /// DNA-binding transcriptional activator FucR /// DNA-binding transcriptional activator
1761276_s_at	2.49472	0.000160804	0.00214528	ydcV	putative transport system permease protein /// ABC transporter permease /// predicted spermidine/putrescine transporter subunit /// putative transport system permease protein
1762917_s_at	2.48991	0.00303363	0.0216205	ptsG	PTS system glucose-specific transporter subunits IIBC /// PTS system glucose-specific transporter subunits IIBC /// fused glucose-specific PTS enzymes: IIB component/IIC component
1760343_s_at	2.48707	2.13646e-06	7.41673e-05	deoA	thymidine phosphorylase
1761684_s_at	2.46138	9.75544e-07	3.98676e-05	recR	recombination protein RecR /// gap repair protein
1761429_at	2.45619	9.46008e-05	0.00142055	narZ	nitrate reductase 2 (NRZ), alpha subunit
1762255_s_at	2.44214	2.96945e-06	9.53917e-05	rplR	50S ribosomal protein L18 /// 50S ribosomal subunit protein L18
1759393_s_at	2.44164	0.00294882	0.0211562	hscB	co-chaperone HscB /// DnaJ-like molecular chaperone specific for IscU
1768419_s_at	2.40673	0.0011894	0.0104631	xni	exonuclease IX /// Ssb-binding protein, misidentified as ExoIX
1759740_s_at	2.40021	4.64285e-07	2.4776e-05	ybaS	glutaminase /// glutaminase
1768641_at	2.38436	3.75943e-07	2.12935e-05	sbcC	exonuclease, dsDNA, ATP-dependent
1759437_s_at	2.36599	6.34332e-06	0.000176547	nfrA	bacteriophage N4 receptor, outer membrane subunit /// bacteriophage N4 receptor, outer membrane subunit
1766150_s_at	2.36105	0.00413837	0.0276968	putA	trifunctional transcriptional regulator/proline dehydrogenase/pyrroline-5-carboxylate dehydrogenase /// fused DNA-binding transcriptional regulator/proline dehydrogenase/pyrroline-5-carboxylate dehydrogenase
1764713_s_at	2.35926	3.57509e-05	0.000676984	yiaG	putative transcriptional regulator /// putative transcriptional regulator /// putative transcriptional regulator /// predicted transcriptional regulator, HTH_CROC1 family
1764561_at	2.34057	0.008449	0.0486232	menD	2-succinyl-5-enolpyruvyl-6-hydroxy-3-cyclohexene-1-carboxylate synthase
1765999_s_at	2.32414	0.00213943	0.0165399	yahO	predicted protein
1760972_s_at	2.28225	0.00232404	0.0175103	mdlA	putative multidrug transporter membraneATP-binding components /// putative multidrug transporter membraneATP-binding components /// fused predicted multidrug transporter subunits of ABC superfamily: ATP-binding components
1761701_s_at	2.2615	6.12107e-05	0.00101084	lpxT	Lipid A 1-diphosphate synthase; undecaprenyl pyrophosphate:lipid A 1-phosphate phosphotransferase
1766247_s_at	2.24871	0.00107118	0.00957979	iscX	conserved protein
1761072_at	2.23275	0.000814773	0.00772523	casD	CRISP RNA (crRNA) containing Cascade antiviral complex protein
1767845_at	2.22358	0.00475484	0.0308091	hscA	chaperone protein HscA
1766754_s_at	2.20379	0.000455291	0.00494087	norW	nitric oxide reductase /// NADH:flavorubredoxin oxidoreductase /// nitric oxide reductase
1762990_s_at	2.19521	0.00141331	0.0119603	cysW	sulfate/thiosulfate transporter permease subunit /// sulfate/thiosulfate transporter subunit
1766913_s_at	2.18319	0.00141812	0.0119853	pykF	pyruvate kinase /// pyruvate kinase /// pyruvate kinase I
1760478_s_at	2.17893	0.000576795	0.00596853	hisF	imidazole glycerol phosphate synthase subunit HisF /// imidazole glycerol phosphate synthase subunit HisF /// imidazole glycerol phosphate synthase, catalytic subunit with HisH
1759911_s_at	2.17092	3.3492e-10	8.6503e-08	ugpE	glycerol-3-phosphate transporter membrane protein /// glycerol-3-phosphate transporter membrane protein /// glycerol-3-phosphate transporter subunit
1763865_s_at	2.1666	0.000193284	0.00250107	yiiQ	conserved protein
1760568_s_at	2.15788	0.00348241	0.0242675	ebgC	cryptic beta-D-galactosidase subunit beta /// cryptic beta-D-galactosidase, beta subunit
1767710_s_at	2.1552	0.000125238	0.00174575	dnaE	DNA polymerase III subunit alpha /// DNA polymerase III alpha subunit
1765014_s_at	2.12764	0.000183686	0.0024058	thiQ	thiamine transporter ATP-binding subunit /// thiamin transporter subunit
1768604_s_at	2.1268	0.000429067	0.00471171	glrR	putative 2-component transcriptional regulator /// Response regulator regulating glmY sRNA in two-component system with sensor protein GlrK /// putative 2-component transcriptional regulator
1763249_s_at	2.11773	4.53134e-06	0.000135458	yjbR	conserved protein
1764983_s_at	2.1164	2.31083e-08	2.40662e-06	cpxP	periplasmic repressor CpxP /// inhibitor of the cpx response; periplasmic adaptor protein
1759729_s_at	2.11526	0.000125709	0.00174575	nadD	nicotinic acid mononucleotide adenylyltransferase /// nicotinic acid mononucleotide adenylyltransferase, NAD(P)-dependent
1763386_s_at	2.11019	9.78094e-05	0.0014552	btuC	vtamin B12-transporter permease /// vitamin B12 transporter subunit: membrane component of ABC superfamily /// vtamin B12-transporter permease
1766194_s_at	2.10657	0.00170831	0.0139059	mrdB	cell wall shape-determining protein /// cell wall shape-determining protein
1763841_at	2.10147	0.0041953	0.0279269	hrpA	predicted ATP-dependent helicase
1762123_s_at	2.07794	1.96513e-05	0.00044212	narU	nitrite extrusion protein 2 /// nitrate/nitrite transporter
1762699_at	2.06429	0.00566571	0.0350466	micF	unknown /// ncRNA
1764979_s_at	2.06393	1.83003e-05	0.000413165	cmoB	tRNA mo(5)U34 methyltransferase, SAM-dependent /// putative enzyme
1769059_s_at	2.06305	0.00185287	0.0147521	ynfC	lipoprotein, UPF0257 family
1768461_s_at	2.05933	0.000192272	0.00249297	msrA	methionine sulfoxide reductase A /// methionine sulfoxide reductase A
1767618_s_at	2.04014	4.50099e-10	1.0764e-07	prfA	peptide chain release factor 1 /// peptide chain release factor RF-1
1768081_s_at	2.03717	1.57141e-05	0.000363481	hofP	protein required for the utilization of DNA as a carbon source
1766632_s_at	2.03153	0.000798474	0.0076186	yfcM	putative transporting ATPase /// conserved protein /// putative transporting ATPase
1759912_s_at	2.03074	0.0001053	0.00154527	nrdD	anaerobic ribonucleoside triphosphate reductase /// anaerobic ribonucleoside triphosphate reductase /// anaerobic ribonucleoside-triphosphate reductase
1765372_s_at	2.02791	0.000183587	0.0024058	yciH	translation initiation factor Sui1 /// translation initiation factor Sui1 /// initiation factor function partial mimic, SUI1 family
1764582_s_at	2.02723	0.00103694	0.00935126	fabI	enoyl-(acyl carrier protein) reductase /// enoyl-(acyl carrier protein) reductase /// enoyl-[acyl-carrier-protein] reductase, NADH-dependent
1766916_s_at	2.02713	0.00412967	0.0276968	shiA	shikimate transporter /// shikimate transporter
1759136_s_at	2.01331	9.34063e-05	0.00141247	kdgR	transcriptional regulator kdgR /// putative regulator /// DNA-binding transcriptional regulator f kdgK, kdgT, eda /// putative regulator
1766513_s_at	2.01	1.63475e-10	4.798e-08	ybbN	putative thioredoxin-like protein /// putative thioredoxin-like protein /// DnaK co-chaperone, thioredoxin-like protein
1768942_s_at	2.00968	0.00622649	0.037893	ybaB	conserved protein
1764941_at	0.498425	0.00714495	0.0424815	yehH	pseudo
1765878_at	0.495301	5.45777e-07	2.71083e-05	lldD	L-lactate dehydrogenase
1766397_s_at	0.493868	2.20805e-05	0.000480047	csrC	ncRNA
1767981_s_at	0.489293	0.00101927	0.00920481	ompF	outer membrane protein F /// outer membrane protein F /// outer membrane porin 1a (Ia;b;F)
1761750_s_at	0.489268	0.00472971	0.0306932	srlA	glucitol/sorbitol-specific enzyme IIC component of PTS /// PTS system, glucitol/sorbitol-specific IIC component, one of two; frag
1763697_s_at	0.48871	6.51362e-05	0.00106477	mraZ	cell division protein MraZ /// conserved protein, MraZ family /// cell division protein MraZ
1767684_s_at	0.479509	3.18224e-06	0.000101722	cobC	predicted alpha-ribazole-5'-P phosphatase /// PhpB /// Alpha-ribazole-5'-phosphate phosphatase /// alpha-ribazole phosphatase
1764037_s_at	0.473294	0.00215089	0.016593	yqeB	putative synthase /// conserved protein with NAD(P)-binding Rossman fold /// putative synthase
1763081_s_at	0.472969	0.000275085	0.00333122	gsiB	putative binding protein yliB precursor /// putative transport protein /// glutathione periplasmic binding protein, ABC superfamily transporter /// putative transport protein
1764370_s_at	0.470663	0.00184155	0.0146983	yfiD	autonomous glycyl radical cofactor GrcA /// autonomous glycyl radical cofactor GrcA /// autonomous glycyl radical cofactor
1764599_s_at	0.466773	2.30517e-05	0.000491659	udp	uridine phosphorylase /// uridine phosphorylase
1767064_s_at	0.457054	0.00263983	0.0193258	uxaB	altronate oxidoreductase /// altronate oxidoreductase /// altronate oxidoreductase, NAD-dependent
1759918_s_at	0.456445	0.00411079	0.0276206	clpA	ATP-dependent Clp protease ATP-binding subunit /// ATPase and specificity subunit of ClpA-ClpP ATP-dependent serine protease, chaperone activity
1761325_s_at	0.449867	6.93387e-07	3.15296e-05	ispD	2-C-methyl-D-erythritol 4-phosphate cytidylyltransferase /// 4-diphosphocytidyl-2C-methyl-D-erythritol synthase
1759669_s_at	0.44604	0.00357918	0.0246647	nikD	nickel transporter ATP-binding protein NikD /// nickel transporter subunit
1762432_s_at	0.444175	3.79495e-06	0.000115585	rffC	TDP-fucosamine acetyltransferase /// TDP-fucosamine acetyltransferase /// TDP-fucosamine acetyltransferase
1768490_s_at	0.443112	4.88788e-09	6.07567e-07	dnaX	DNA polymerase III subunits gamma and tau /// DNA polymerase III/DNA elongation factor III, tau and gamma subunits /// DNA polymerase III subunits gamma and tau
1759107_s_at	0.441719	0.00358828	0.024701	yecF	conserved protein, DUF2594 family
1761105_s_at	0.43858	0.000255637	0.00316216	dedA	conserved inner membrane protein
1761449_s_at	0.42878	0.00431257	0.0285603	slyA	transcriptional regulator SlyA /// transcriptional regulator SlyA /// DNA-binding transcriptional activator
1763870_s_at	0.423852	0.000281415	0.0033901	ybaA	conserved protein, DUF1428 family
1769242_s_at	0.420504	0.00091625	0.00848813	fucK	L-fuculokinase /// L-fuculokinase
1765094_s_at	0.415367	0.000110395	0.0015941	ygfK	putative selenate reductase subunit YgfK /// predicted oxidoreductase, Fe-S subunit /// putative selenate reductase subunit YgfK
1768673_at	0.412033	0.0011777	0.0103885	ilvI	acetolactate synthase III, large subunit
1765129_s_at	0.407445	0.00492243	0.0315632	matC	predicted protein
1764167_s_at	0.405568	0.000155155	0.0020785	kdsA	2-dehydro-3-deoxyphosphooctonate aldolase /// 2-dehydro-3-deoxyphosphooctonate aldolase /// 3-deoxy-D-manno-octulosonate 8-phosphate synthase
1760020_s_at	0.395521	0.000500905	0.00534602	ebgR	DNA-binding transcriptional repressor EbgR /// DNA-binding transcriptional repressor /// DNA-binding transcriptional repressor EbgR
1760147_s_at	0.393062	6.87155e-07	3.14678e-05	nuoH	NADH dehydrogenase subunit H /// NADH dehydrogenase subunit H /// NADH:ubiquinone oxidoreductase, membrane subunit H
1764573_s_at	0.384671	0.0079279	0.0462425	yeiE	putative DNA-binding transcriptional regulator /// putative DNA-binding transcriptional regulator /// predicted DNA-binding transcriptional regulator
1768254_at	0.383132	0.00452089	0.0295759	ybiA	conserved protein, DUF1768 family
1763125_s_at	0.382457	1.37549e-06	5.16368e-05	glgS	glycogen synthesis protein GlgS /// glycogen synthesis protein GlgS /// predicted glycogen synthesis protein
1764019_s_at	0.379275	2.79363e-08	2.65272e-06	dkgA	2,5-diketo-D-gluconate reductase A
1769013_s_at	0.37071	0.00538895	0.0337161	serS	seryl-tRNA synthetase /// seryl-tRNA synthetase /// seryl-tRNA synthetase, also charges selenocysteinyl-tRNA with serine
1761248_s_at	0.369413	0.0038809	0.0263501	hflC	FtsH protease regulator HflC /// FtsH protease regulator HflC /// modulator for HflB protease specific for phage lambda cII repressor
1760956_s_at	0.342692	2.19986e-05	0.000480047	yhcB	cytochrome d ubiquinol oxidase subunit III /// cytochrome d ubiquinol oxidase subunit III /// conserved protein
1760394_s_at	0.327259	3.53224e-05	0.000676785	dgsA	Global DNA-binding transcriptional repressor; autorepressor; required for anaerobic growth on glucosamine /// putative NAGC-like transcriptional regulator /// Mlc protein /// putative NAGC-like transcriptional regulator
1761540_s_at	0.316975	0.00392502	0.0265938	arcA	two-component response regulator /// DNA-binding response regulator in two-component regulatory system with ArcB or CpxA /// two-component response regulator
1761068_s_at	0.313188	0.00511824	0.0325922	gutQ	D-arabinose 5-phosphate isomerase
1760906_s_at	0.296242	0.000898903	0.00836343	cnu	oriC-binding complex H-NS/Cnu; binds 26 bp cnb site; also forms a complex with StpA /// oriC-binding nucleoid-associated protein /// oriC-binding nucleoid-associated protein /// oriC-binding nucleoid-associated protein
1760843_at	0.243975	0.00414451	0.027703	yjeN	predicted protein
1766817_s_at	0.235166	0.00022114	0.00281638	ccmA	cytochrome c biogenesis protein CcmA /// heme exporter subunit /// cytochrome c biogenesis protein CcmA
1761551_s_at	0.221129	0.000103811	0.0015269	cysQ	adenosine-3'(2'),5'-bisphosphate nucleotidase /// PAPS (adenosine 3'-phosphate 5'-phosphosulfate) 3'(2'),5'-bisphosphate nucleotidase /// adenosine-3'(2'),5'-bisphosphate nucleotidase
1760217_s_at	0.210643	0.00713747	0.0424762	agp	glucose-1-phosphatase/inositol phosphatase /// glucose-1-phosphatase/inositol phosphatase
1767716_s_at	0.202912	0.000706446	0.00697586	yiiS	conserved protein, UPF0381 family
1760438_s_at	0.202689	0.00209475	0.0163553	ynfG	putative oxidoreductase Fe-S subunit /// anaerobic dimethyl sulfoxide reductase chain ynfG /// oxidoreductase, Fe-S subunit /// putative oxidoreductase, Fe-S subunit
