# Supplementary material for: Outlining Core Pathways of Amyloid Toxicity in Bacteria with the RepA-WH1 Prionoid
Source: Front Microbiol. 2017 Apr 4;8:539. doi: 10.3389/fmicb.2017.00539 (PMC5378768; doi:10.3389/fmicb.2017.00539)
Supplement: DATASET S2 — Proteins found co-aggregated with WH1(A31V)-mCh. Each sheet displays the proteins identified as enriched in the aggregates formed by this hyper-amyloidogenic variant of the prionoid, but not by WH1(ΔN37)-mCh, at a different point in the experimental time course and in an independent biological replica (see Figure 4). For every entry, its reference number in the UniProt database and a functional description are displayed. Mass spectrometry parameters such as the calculated score, the % of coverage of the protein sequence by the identified peptides and their numbers, and the peptide spectrum match (PSM) value are also shown, together with the number of amino acids residues and the theoretical molecular weight of the targets. [file Data_Sheet_2.XLSX]

## Sheet: A31V-∆N37_0.5h #1
Accession	Name	Description	Score A2	Coverage A2	# Peptides A2	# PSM A2	# AAs	MW [kDa]	calc. pI
P0A9R0	asd	Aspartate-semialdehyde dehydrogenase n=836 Tax=Enterobacteriaceae RepID=DHAS_ECO57	50.9135	17.17	4	11	367	39.9925	5.57959
B7N247	asnA	Aspartate--ammonia ligase n=240 Tax=Escherichia RepID=ASNA_ECO81	37.9053	32.73	6	9	330	36.6278	5.75732
P0A9H8	cfa	Cyclopropane-fatty-acyl-phospholipid synthase n=689 Tax=Enterobacteriaceae RepID=CFA_ECOL6	7.38643	5.76	2	2	382	43.8807	6.04932
P0ABK6	cysK	Cysteine synthase A n=1324 Tax=Enterobacteriaceae RepID=CYSK_ECO57	8.13967	8.98	2	2	323	34.4683	6.06201
A7ZPR5	dapE	Succinyl-diaminopimelate desuccinylase n=583 Tax=Enterobacteriaceae RepID=DAPE_ECO24	11.2438	14.67	4	4	375	41.2428	5.51611
C4ZV37	entS	Enterobactin exporter EntS n=139 Tax=Escherichia RepID=ENTS_ECOBW	8.87501	4.33	2	3	416	43.2537	9.86182
P39280	epmB	L-lysine 2,3-aminomutase n=69 Tax=Escherichia RepID=EPMB_ECOLI	5.87731	6.14	2	2	342	38.7253	6.59521
P0AEK1	exoX	Exodeoxyribonuclease 10 n=1026 Tax=Enterobacteriaceae RepID=EXOX_ECOL6	11.5211	12.73	2	3	220	25.1167	7.56201
P0AB72	fbaA	Fructose-bisphosphate aldolase class 2 n=1018 Tax=Enterobacteriaceae RepID=ALF_ECO57	34.6676	29.53	6	9	359	39.1226	5.85889
P20966	fruA	PTS system fructose-specific EIIBC component n=112 Tax=Escherichia RepID=PTFBC_ECOLI	46.2139	15.81	5	11	563	57.4817	8.74854
P46889	ftsK	DNA translocase FtsK n=14 Tax=Escherichia coli RepID=FTSK_ECOLI	24.6741	6.7	7	8	1329	146.572	5.021
P0A9A8	ftsZ	Cell division protein FtsZ n=1359 Tax=Enterobacteriaceae RepID=FTSZ_ECO57	182.054	66.84	19	44	383	40.2986	4.77979
P0AEP5	galU	UTP--glucose-1-phosphate uridylyltransferase n=1305 Tax=Enterobacteriaceae RepID=GALU_ECO57	40.5797	28.81	6	10	302	32.921	5.23682
P0ACP6	gntR	HTH-type transcriptional regulator GntR n=587 Tax=Bacteria RepID=GNTR_ECOL6	16.9337	9.06	2	4	331	36.3988	6.88818
P0ACB2	hemB	Delta-aminolevulinic acid dehydratase n=1097 Tax=Enterobacteriaceae RepID=HEM2_ECOLI	18.394	18.21	3	4	324	35.6019	5.38916
A7ZPV8	ispG	4-hydroxy-3-methylbut-2-en-1-yl diphosphate synthase n=1077 Tax=Enterobacteriaceae RepID=ISPG_ECO24	67.1679	36.83	11	17	372	40.6584	6.21436
P0AB78	kbl	2-amino-3-ketobutyrate coenzyme A ligase n=727 Tax=Enterobacteriaceae RepID=KBL_ECO57	9.21803	5.78	2	3	398	43.0897	5.97314
A7ZKY9	kdsA	2-dehydro-3-deoxyphosphooctonate aldolase n=1146 Tax=Enterobacteriaceae RepID=KDSA_ECO24	7.97728	13.03	2	2	284	30.8129	6.80029
P00946	kanA	Mannose-6-phosphate isomerase n=155 Tax=Bacteria RepID=MANA_ECOLI	5.81254	5.37	2	2	391	42.823	5.43994
P30750	ketN	Methionine import ATP-binding protein MetN n=113 Tax=Escherichia RepID=METN_ECOLI	24.6316	21.57	5	7	343	37.7647	6.37939
C4ZS47	nagZ	Beta-hexosaminidase n=120 Tax=Escherichia RepID=NAGZ_ECOBW	6.27675	8.8	2	2	341	37.5709	6.29053
A7ZR34	pgK	Phosphoglycerate kinase n=1167 Tax=Enterobacteriaceae RepID=PGK_ECO24	49.471	20.16	5	8	387	41.0926	5.22412
C4ZS30	plsX	Phosphate acyltransferase n=10 Tax=Escherichia coli RepID=PLSX_ECOBW	9.90945	8.71	2	2	356	38.1905	9.17334
C4ZQ57	pncB	Nicotinate phosphoribosyltransferase n=139 Tax=Escherichia RepID=PNCB_ECOBW	7.89336	4.5	2	3	400	45.8684	6.69775
A7ZI01	proB	Glutamate 5-kinase n=1347 Tax=Enterobacteriaceae RepID=PROB_ECO24	32.2664	21.53	5	7	367	39.0325	6.53662
A7ZTQ6	recF	DNA replication and repair protein RecF n=1205 Tax=Enterobacteriaceae RepID=RECF_ECO24	7.15371	7.56	2	2	357	40.4888	7.25439
P27127	rfaB	Lipopolysaccharide 1,6-galactosyltransferase n=24 Tax=Escherichia coli RepID=RFAB_ECOLI	7.10835	8.08	2	2	359	40.7997	6.78564
P27830	rffG	dTDP-glucose 4,6-dehydratase 2 n=77 Tax=Escherichia RepID=RMLB2_ECOLI	14.8536	10.42	2	3	355	39.7289	5.99854
A8ARN6	rpoZ	DNA-directed RNA polymerase subunit omega n=2211 Tax=Bacteria RepID=RPOZ_CITK8	14.2728	49.45	3	3	91	10.2304	4.91943
A7ZMY4	ruvB	Holliday junction ATP-dependent DNA helicase RuvB n=1024 Tax=Enterobacteriaceae RepID=RUVB_ECO24	63.3888	43.45	11	17	336	37.1504	5.16064
P76350	shiA	Shikimate transporter n=94 Tax=Enterobacteriaceae RepID=SHIA_ECOLI	5.522	6.39	2	2	438	47.7859	9.05615
P0A9L1	slyD	FKBP-type peptidyl-prolyl cis-trans isomerase SlyD n=1355 Tax=Enterobacteriaceae RepID=SLYD_ECO57	9.75604	11.73	2	3	196	20.8397	5.04639
P0AGE2	ssb	Single-stranded DNA-binding protein n=1434 Tax=Enterobacteriaceae RepID=SSB_ECO57	14.9107	32.02	4	4	178	18.9632	5.57959
P07023	tyrA	T-protein n=95 Tax=Bacteria RepID=TYRA_ECOLI	39.718	18.5	6	13	373	42.0159	6.01123
P04693	tyrB	Aromatic-amino-acid aminotransferase n=83 Tax=cellular organisms RepID=TYRB_ECOLI	18.1189	12.09	3	4	397	43.5101	5.47803
P25534	ubiH	2-octaprenyl-6-methoxyphenol hydroxylase n=105 Tax=cellular organisms RepID=UBIH_ECOLI	14.2082	16.07	4	5	392	42.2616	7.28369
P08390	usg	USG-1 protein n=220 Tax=Escherichia RepID=USG_ECOLI	12.3855	8.01	2	4	337	36.3415	4.4751
C3TJ62	ybeZ	PhoH-like protein n=674 Tax=Enterobacteriaceae RepID=C3TJ62_ECOLX	78.7636	46.8	12	21	359	40.6294	6.66846
P30178	ybiC	Uncharacterized oxidoreductase YbiC n=255 Tax=Enterobacteriaceae RepID=YBIC_ECOLI	14.0358	9.97	2	3	361	38.8723	6.43018
P76245	yeaP	Probable diguanylate cyclase YeaP n=94 Tax=Escherichia RepID=YEAP_ECOLI	41.2095	21.41	5	10	341	38.5214	5.19873
P77625	yfbT	Sugar phosphatase YfbT n=178 Tax=Escherichia RepID=YFBT_ECOLI	5.78361	13.43	2	2	216	22.9931	6.13818
P0ADE7	ygaU	Uncharacterized protein YgaU n=633 Tax=Enterobacteriaceae RepID=YGAU_ECOL6	52.6353	81.88	10	14	149	16.0533	5.99854
P67082	yggS	UPF0001 protein YggS n=1048 Tax=Enterobacteriaceae RepID=YGGS_ECO57	8.44428	13.68	2	2	234	25.7713	6.55127
P37624	yhiH	Uncharacterized ABC transporter ATP-binding protein YhiH n=115 Tax=Escherichia RepID=YHIH_ECOLI	7.35692	2.63	2	2	911	100.72	6.16357
B7LEP0	yjjX	Non-canonical purine NTP phosphatase n=155 Tax=Proteobacteria RepID=NCPP_ECO55	4.53942	12.94	2	2	170	18.2014	6.07471
P75919	ymdC	Uncharacterized protein YmdC n=268 Tax=Enterobacteriaceae RepID=YMDC_ECOLI	9.21876	4.65	2	3	473	53.6321	9.0708
P76561	ypfH	Esterase YpfH n=100 Tax=Escherichia RepID=YPFH_ECOLI	7.29374	11.21	2	2	232	24.8395	4.97021
P37617	zntA	Lead, cadmium, zinc and mercury-transporting ATPase n=69 Tax=Escherichia coli RepID=ATZN_ECOLI	7.72725	3.69	2	2	732	76.7919	5.96045

## Sheet:  A31V-∆N37_1.0h #1
Accession	Name	Description	Score A2	Coverage A2	# Peptides A2	# PSM A2	# AAs	MW [kDa]	calc. pI
A7ZPD1	accD	Acetyl-coenzyme A carboxylase carboxyl transferase subunit beta n=1236 Tax=Bacteria RepID=ACCD_ECO24	7.8831	11.84	3	3	304	33.3001	7.6792
P0A9G7	aceA	Isocitrate lyase n=972 Tax=Enterobacteriaceae RepID=ACEA_ECOL6	37.4788	23.27	7	11	434	47.4916	5.31299
C4ZXQ7	ade	Adenine deaminase n=119 Tax=Escherichia RepID=ADEC_ECOBW	11.0964	5.61	2	2	588	63.6991	5.43994
P25553	aldA	Lactaldehyde dehydrogenase n=87 Tax=Escherichia RepID=ALDA_ECOLI	161.322	51.57	18	40	479	52.2397	5.14795
C4ZUP4	aroB	3-dehydroquinate synthase n=93 Tax=Enterobacteriaceae RepID=AROB_ECOBW	8.80696	8.29	2	2	362	38.8563	6.04932
A7ZSR5	aroK	Shikimate kinase 1 n=1419 Tax=Enterobacteriaceae RepID=AROK_ECO24	6.44561	14.45	2	2	173	19.5261	5.33838
Q8XDS0	aspA	Aspartate ammonia-lyase n=1368 Tax=Bacteria RepID=ASPA_ECO57	14.9553	6.69	3	5	478	52.3225	5.2876
Q06065	atoC	Acetoacetate metabolism regulatory protein AtoC n=232 Tax=Enterobacteriaceae RepID=ATOC_ECOLI	11.9904	6.94	2	3	461	52.1432	6.43018
P0A9H8	cfa	Cyclopropane-fatty-acyl-phospholipid synthase n=689 Tax=Enterobacteriaceae RepID=CFA_ECOL6	13.9846	9.95	3	4	382	43.8807	6.04932
P0AE80	corC	Magnesium and cobalt efflux protein CorC n=1409 Tax=Enterobacteriaceae RepID=CORC_ECO57	25.8133	18.49	6	8	292	33.2775	4.70361
P69784	crr	Glucose-specific phosphotransferase enzyme IIA component n=1358 Tax=Enterobacteriaceae RepID=PTGA_ECOL6	22.6798	41.42	4	5	169	18.2397	4.84326
C4ZPV7	dapB	4-hydroxy-tetrahydrodipicolinate reductase n=130 Tax=Escherichia coli RepID=DAPB_ECOBW	6.96725	9.89	2	2	273	28.7386	5.75732
A7ZPR5	dapE	Succinyl-diaminopimelate desuccinylase n=583 Tax=Enterobacteriaceae RepID=DAPE_ECO24	15.26	15.2	3	4	375	41.2428	5.51611
B7UK10	def	Peptide deformylase n=1173 Tax=Enterobacteriaceae RepID=DEF_ECO27	18.4623	28.99	4	6	169	19.3163	5.35107
B7MNI8	deoC	Deoxyribose-phosphate aldolase n=296 Tax=Escherichia coli RepID=DEOC_ECO45	8.78759	11.2	3	3	259	27.7163	5.73193
P31460	dgoR	Galactonate operon transcriptional repressor n=1097 Tax=Enterobacteriaceae RepID=DGOR_ECOLI	9.89002	15.28	2	3	229	26.0633	5.66846
P76015	dhaK	PTS-dependent dihydroxyacetone kinase, dihydroxyacetone-binding subunit DhaK n=157 Tax=Enterobacteriaceae RepID=DHAK_ECOLI	31.0881	15.73	3	6	356	38.1911	4.98291
P76014	dhaL	PTS-dependent dihydroxyacetone kinase, ADP-binding subunit DhaL n=207 Tax=Enterobacteriaceae RepID=DHAL_ECOLI	6.90007	10.95	2	2	210	22.6173	5.41455
P76250	dmlR	HTH-type transcriptional regulator DmlR n=11 Tax=Escherichia coli RepID=DMLR_ECOLI	5.75179	8.79	2	2	307	34.6092	6.68311
P0A957	eda	KHG/KDPG aldolase n=1275 Tax=Enterobacteriaceae RepID=ALKH_ECO57	10.8701	13.62	2	3	213	22.2699	5.66846
P39280	epmB	L-lysine 2,3-aminomutase n=69 Tax=Escherichia RepID=EPMB_ECOLI	7.05713	4.68	2	3	342	38.7253	6.59521
P0AB72	fbaA	Fructose-bisphosphate aldolase class 2 n=1018 Tax=Enterobacteriaceae RepID=ALF_ECO57	21.4742	18.66	5	6	359	39.1226	5.85889
P24183	fdnG	Formate dehydrogenase, nitrate-inducible, major subunit n=1175 Tax=Enterobacteriaceae RepID=FDNG_ECOLI	6.80777	2.66	2	2	1015	112.893	6.99072
P0AAJ6	fdoH	Formate dehydrogenase-O iron-sulfur subunit n=988 Tax=Enterobacteriaceae RepID=FDOH_ECOL6	24.2972	11.33	2	6	300	33.0789	5.32568
A8AQG0	fis	DNA-binding protein Fis n=2250 Tax=Bacteria RepID=FIS_CITK8	6.94395	32.65	2	2	98	11.2328	9.34912
P61951	fldA	Flavodoxin-1 n=1403 Tax=Bacteria RepID=FLAV_ECO57	12.3748	30.68	3	3	176	19.7245	4.38623
P0AC34	fumA	Fumarate hydratase class I, aerobic n=725 Tax=Enterobacteriaceae RepID=FUMA_ECOL6	58.8683	26.82	11	14	548	60.2606	6.55127
P25526	gabD	Succinate-semialdehyde dehydrogenase [NADP(+)] GabD n=98 Tax=Escherichia RepID=GABD_ECOLI	7.7126	6.85	2	2	482	51.6876	5.60498
P0AEP5	galU	UTP--glucose-1-phosphate uridylyltransferase n=1305 Tax=Enterobacteriaceae RepID=GALU_ECO57	23.8044	19.21	4	7	302	32.921	5.23682
B7M907	ghrA	Glyoxylate/hydroxypyruvate reductase A n=341 Tax=Enterobacteriaceae RepID=GHRA_ECO8A	15.0641	12.82	2	3	312	35.3212	6.80029
P10346	glnQ	Glutamine transport ATP-binding protein GlnQ n=229 Tax=Enterobacteriaceae RepID=GLNQ_ECOLI	15.3146	11.25	2	4	240	26.7141	6.53662
P09832	gltD	Glutamate synthase [NADPH] small chain n=305 Tax=Bacteria RepID=GLTD_ECOLI	8.61839	6.99	2	2	472	51.982	5.71924
P06715	gor	Glutathione reductase n=13 Tax=Enterobacteriaceae RepID=GSHR_ECOLI	7.96989	5.56	2	2	450	48.7416	5.99854
P37689	gpmL	2,3-bisphosphoglycerate-independent phosphoglycerate mutase n=59 Tax=Escherichia RepID=GPMI_ECOLI	7.96628	8.75	2	2	514	56.1583	5.2876
P68688	grxA	Glutaredoxin-1 n=462 Tax=Enterobacteriaceae RepID=GLRX1_ECOLI	14.4265	28.24	3	5	85	9.67877	4.97021
P0AC71	grxD	Glutaredoxin-4 n=1432 Tax=Enterobacteriaceae RepID=GLRX4_ECO57	15.3762	18.26	2	4	115	12.8705	4.75439
B7MKG2	gshA	Glutamate--cysteine ligase n=578 Tax=Enterobacteriaceae RepID=GSH1_ECO45	12.591	8.49	2	3	518	58.2323	5.38916
C4ZRP7	hemL	Glutamate-1-semialdehyde 2,1-aminomutase n=11 Tax=Escherichia coli RepID=GSA_ECOBW	6.24225	5.4	2	2	426	45.3364	4.84326
A7ZV41	hfq	RNA-binding protein Hfq n=1365 Tax=Enterobacteriaceae RepID=HFQ_ECO24	10.8719	21.57	2	4	102	11.1596	7.6499
P22939	ispA	Farnesyl diphosphate synthase n=411 Tax=Enterobacteriaceae RepID=ISPA_ECOLI	16.0873	11.71	2	3	299	32.1395	5.5415
P21179	katE	Catalase HPII n=33 Tax=Enterobacteriaceae RepID=CATE_ECOLI	6.30416	2.39	2	2	753	84.1104	5.88428
P0AB78	kbl	2-amino-3-ketobutyrate coenzyme A ligase n=727 Tax=Enterobacteriaceae RepID=KBL_ECO57	10.4568	5.78	2	3	398	43.0897	5.97314
C4ZQ44	kdsB	3-deoxy-manno-octulosonate cytidylyltransferase n=166 Tax=Enterobacteriaceae RepID=KDSB_ECOBW	10.102	14.52	2	2	248	27.5971	5.2749
C5A130	lamB	Maltoporin n=100 Tax=Enterobacteriaceae RepID=LAMB_ECOBW	63.9153	23.32	7	16	446	49.8806	4.98291
P76558	maeB	NADP-dependent malic enzyme n=129 Tax=Enterobacteriaceae RepID=MAO2_ECOLI	8.22542	4.08	3	3	759	82.3648	5.50342
P18811	mall	Maltose regulon regulatory protein MalI n=186 Tax=Enterobacteriaceae RepID=MALI_ECOLI	8.90473	10.23	2	2	342	36.602	6.94678
A7ZSD0	mdh	Malate dehydrogenase n=1092 Tax=Enterobacteriaceae RepID=MDH_ECO24	12.0465	13.14	4	4	312	32.3172	5.77002
P0ABU1	menB	1,4-Dihydroxy-2-naphthoyl-CoA synthase n=916 Tax=Enterobacteriaceae RepID=MENB_ECOL6	9.64118	8.07	2	4	285	31.6125	6.41748
P0AAG8	mglA	Galactose/methyl galactoside import ATP-binding protein MglA n=325 Tax=Enterobacteriaceae RepID=MGLA_ECOLI	6.66881	4.94	2	2	506	56.3795	7.63525
P0ACS1	mprA	Transcriptional repressor MprA n=1233 Tax=Enterobacteriaceae RepID=MPRA_ECO57	28.0563	19.32	3	7	176	20.5503	6.21436
P22188	murE	UDP-N-acetylmuramoyl-L-alanyl-D-glutamate--2,6-diaminopimelate ligase n=11 Tax=Escherichia coli RepID=MURE_ECOLI	9.68568	5.86	2	3	495	53.3099	5.73193
C4ZZ96	nadE	NH(3)-dependent NAD(+) synthetase n=159 Tax=Escherichia RepID=NADE_ECOBW	12.4016	12.73	3	4	275	30.6178	5.59229
C4ZS47	nagZ	Beta-hexosaminidase n=120 Tax=Escherichia RepID=NAGZ_ECOBW	6.29847	8.8	2	2	341	37.5709	6.29053
B7M0T8	nanR	Transcriptional regulator NanR n=401 Tax=Enterobacteriaceae RepID=NANR_ECO8A	12.559	15.97	3	3	263	29.5061	6.46826
A7ZSU3	nfuA	Fe/S biogenesis protein NfuA n=1432 Tax=Bacteria RepID=NFUA_ECO24	16.1783	21.47	3	4	191	20.9843	4.64014
P83843	nudF	ADP-ribose pyrophosphatase n=1225 Tax=Enterobacteriaceae RepID=ADPP_ECO57	7.24887	21.05	2	2	209	23.6521	5.07178
P0AFG1	nusG	Transcription termination/antitermination protein NusG n=1026 Tax=Enterobacteriaceae RepID=NUSG_ECO57	9.3316	27.62	3	3	181	20.5185	6.81494
A7ZV33	orn	Oligoribonuclease n=1042 Tax=cellular organisms RepID=ORN_ECO24	8.6191	17.13	3	3	181	20.8025	5.08447
P0ACQ6	oxyR	Hydrogen peroxide-inducible genes activator n=1285 Tax=Enterobacteriaceae RepID=OXYR_ECO57	4.81553	6.56	2	2	305	34.2537	6.40479
P20083	parE	DNA topoisomerase 4 subunit B n=639 Tax=Enterobacteriaceae RepID=PARE_ECOLI	5.32036	3.17	2	2	630	70.1998	5.65576
B7UKA7	pckA	Phosphoenolpyruvate carboxykinase [ATP] n=553 Tax=Enterobacteriaceae RepID=PCKA_ECO27	9.35107	7.59	2	2	540	59.606	5.70654
A7ZR34	pgk	Phosphoglycerate kinase n=1167 Tax=Enterobacteriaceae RepID=PGK_ECO24	37.4696	26.61	5	7	387	41.0926	5.22412
P0A922	pldA	Phospholipase A1 n=791 Tax=Enterobacteriaceae RepID=PA1_ECO57	10.4472	12.11	3	3	289	33.1422	5.32568
C4ZQ57	pncB	Nicotinate phosphoribosyltransferase n=139 Tax=Escherichia RepID=PNCB_ECOBW	11.022	6	2	3	400	45.8684	6.69775
P07003	poxB	Pyruvate dehydrogenase [ubiquinone] n=91 Tax=Escherichia RepID=POXB_ECOLI	14.3378	12.41	4	4	572	61.9716	6.27783
P0A7B0	ppa	Inorganic pyrophosphatase n=526 RepID=IPYR_ECO57	14.7004	27.84	5	5	176	19.691	5.17334
P0AFL8	ppx	Exopolyphosphatase n=1223 Tax=Enterobacteriaceae RepID=PPX_ECO57	9.94865	6.82	3	4	513	58.0992	7.13721
A7ZI01	proB	Glutamate 5-kinase n=1347 Tax=Enterobacteriaceae RepID=PROB_ECO24	26.5393	16.35	4	6	367	39.0325	6.53662
P23830	pssA	CDP-diacylglycerol--serine O-phosphatidyltransferase n=984 Tax=Enterobacteriaceae RepID=PSS_ECOLI	9.62059	5.32	2	3	451	52.7688	8.98291
P37051	purU	Formyltetrahydrofolate deformylase n=90 Tax=Escherichia RepID=PURU_ECOLI	27.7229	15.36	2	5	280	31.9145	7.00537
P21599	pykA	Pyruvate kinase II n=491 Tax=Enterobacteriaceae RepID=KPYK2_ECOLI	10.2401	8.75	3	3	480	51.3247	6.68311
P64555	queE	7-carboxy-7-deazaguanine synthase n=650 Tax=Enterobacteriaceae RepID=QUEE_ECO57	8.70593	17.94	3	3	223	25.0136	6.06201
A7ZS64	rbfA	Ribosome-binding factor A n=1386 Tax=Enterobacteriaceae RepID=RBFA_ECO24	8.04448	17.29	2	2	133	15.1448	6.20166
P52061	rdgB	dITP/XTP pyrophosphatase n=81 Tax=Escherichia coli RepID=RDGB_ECOLI	18.0795	20.81	3	5	197	21.0259	5.41455
C4ZWD8	rihA	Pyrimidine-specific ribonucleoside hydrolase RihA n=122 Tax=Escherichia RepID=RIHA_ECOBW	15.1079	9.65	3	5	311	33.8014	4.97021
A7ZQ11	rnc	Ribonuclease 3 n=1213 Tax=Enterobacteriaceae RepID=RNC_ECO24	19.1951	26.55	4	5	226	25.5343	6.88818
P0A9J2	rng	Ribonuclease G n=1342 Tax=Enterobacteriaceae RepID=RNG_ECO57	38.4955	15.75	6	10	489	55.3295	5.87158
C4ZUE3	rsmB	Ribosomal RNA small subunit methyltransferase B n=173 Tax=Escherichia RepID=RSMB_ECOBW	10.809	8.16	3	3	429	48.317	7.51807
P0AEV2	rssB	Regulator of RpoS n=846 Tax=Enterobacteriaceae RepID=RSSB_ECO57	14.0011	11.28	3	5	337	37.2785	5.8335
A7ZMY4	ruvB	Holliday junction ATP-dependent DNA helicase RuvB n=1024 Tax=Enterobacteriaceae RepID=RUVB_ECO24	57.6024	37.5	9	15	336	37.1504	5.16064
C4ZQ33	serC	Phosphoserine aminotransferase n=124 Tax=Escherichia RepID=SERC_ECOBW	5.88128	6.35	2	2	362	39.758	5.59229
A7ZMA4	slyA	Transcriptional regulator SlyA n=740 Tax=Enterobacteriaceae RepID=SLYA_ECO24	11.3845	29.86	3	3	144	16.3429	7.13721
P05707	srlD	Sorbitol-6-phosphate 2-dehydrogenase n=430 Tax=Enterobacteriaceae RepID=SRLD_ECOLI	31.3671	20.46	4	7	259	27.8401	6.32861
P0AGF1	sucD	Succinyl-CoA ligase [ADP-forming] subunit alpha n=1324 Tax=Enterobacteriaceae RepID=SUCD_ECO57	4.54901	7.61	2	2	289	29.7585	6.78564
P77689	sufD	FeS cluster assembly protein SufD n=110 Tax=Escherichia RepID=SUFD_ECOLI	6.59295	7.8	2	2	423	46.794	6.85889
A7ZQI8	surE	5'/3'-nucleotidase SurE n=1024 Tax=Enterobacteriaceae RepID=SURE_ECO24	9.93821	10.67	2	3	253	26.8836	5.77002
P0AGG9	tldD	Protein TldD n=1039 Tax=Enterobacteriaceae RepID=TLDD_ECOL6	10.2347	6.03	2	3	481	51.3321	5.05908
P04693	tyrB	Aromatic-amino-acid aminotransferase n=83 Tax=cellular organisms RepID=TYRB_ECOLI	18.336	12.09	3	4	397	43.5101	5.47803
A7ZP50	ubiG	Ubiquinone biosynthesis O-methyltransferase n=275 Tax=Enterobacteriaceae RepID=UBIG_ECO24	8.45893	12.92	2	2	240	26.5385	6.59521
P25534	ubiH	2-octaprenyl-6-methoxyphenol hydroxylase n=105 Tax=cellular organisms RepID=UBIH_ECOLI	7.26932	5.87	2	3	392	42.2616	7.28369
P12758	udp	Uridine phosphorylase n=669 Tax=Escherichia RepID=UDP_ECOLI	29.5662	37.55	5	6	253	27.1418	6.21436
P0AED2	uspA	Universal stress protein A n=1454 Tax=Enterobacteriaceae RepID=USPA_ECO57	13.4864	50	3	3	144	16.0561	5.2876
P39161	uxuR	Uxu operon transcriptional regulator n=331 Tax=Enterobacteriaceae RepID=UXUR_ECOLI	19.4377	13.23	2	4	257	29.2898	5.13525
C3TJ62	ybeZ	PhoH-like protein n=674 Tax=Enterobacteriaceae RepID=C3TJ62_ECOLX	60.9578	39	9	16	359	40.6294	6.66846
P0AB30	yceD	Uncharacterized protein YceD n=1275 Tax=Enterobacteriaceae RepID=YCED_ECO57	6.51106	6.36	2	2	173	19.3026	4.55127
P77171	ydcL	Uncharacterized HTH-type transcriptional regulator YdcI n=121 Tax=Escherichia RepID=YDCI_ECOLI	50.8561	52.77	9	12	307	33.3806	7.97217
P77804	ydgA	Protein YdgA n=164 Tax=Escherichia RepID=YDGA_ECOLI	8.06044	10.36	3	3	502	54.6549	5.17334
P77376	ydgJ	Uncharacterized oxidoreductase YdgJ n=11 Tax=Escherichia coli RepID=YDGJ_ECOLI	9.29873	11.85	2	2	346	38.2337	5.78271
P76187	ydhF	Oxidoreductase YdhF n=579 Tax=Enterobacteriaceae RepID=YDHF_ECOLI	9.74414	8.39	2	3	298	33.6543	6.17627
P76245	yeaP	Probable diguanylate cyclase YeaP n=94 Tax=Escherichia RepID=YEAP_ECOLI	25.7875	12.02	3	6	341	38.5214	5.19873
A7ZNZ5	yeiP	Elongation factor P-like protein n=1381 Tax=Enterobacteriaceae RepID=EFPL_ECO24	7.86916	17.37	2	2	190	21.519	5.021
C4ZVI4	yfbR	5'-deoxynucleotidase YfbR n=140 Tax=Bacteria RepID=5DNU_ECOBW	7.97229	10.55	2	3	199	22.6936	5.78271
P77625	yfbT	Sugar phosphatase YfbT n=178 Tax=Escherichia RepID=YFBT_ECOLI	6.40251	13.43	2	2	216	22.9931	6.13818
A7ZPE7	yfcN	UPF0115 protein YfcN n=794 Tax=Enterobacteriaceae RepID=YFCN_ECO24	9.73827	11.48	3	4	183	21	8.29443
P37641	yhjC	Uncharacterized HTH-type transcriptional regulator YhjC n=109 Tax=Escherichia RepID=YHJC_ECOLI	4.75167	8.7	2	2	299	33.3086	8.41162
P0ACA2	yibF	Uncharacterized GST-like protein YibF n=1098 Tax=Enterobacteriaceae RepID=YIBF_ECOL6	7.15905	11.88	2	2	202	22.5308	5.17334
P23839	yicC	UPF0701 protein YicC n=118 Tax=Escherichia RepID=YICC_ECOLI	35.9507	28.92	7	11	287	33.1543	5.12256
P0ADP7	yigP	Uncharacterized protein YigP n=566 Tax=Enterobacteriaceae RepID=YIGP_ECOLI	9.69472	19.4	3	3	201	22.1388	6.07471
B7LEP0	yjjX	Non-canonical purine NTP phosphatase n=155 Tax=Proteobacteria RepID=NCPP_ECO55	5.10892	12.94	2	2	170	18.2014	6.07471
P0AEB8	yoaB	RutC family protein YoaB n=1218 Tax=Enterobacteriaceae RepID=YOAB_ECOL6	11.1508	30.7	2	3	114	12.4854	5.16064
Q1JQN5	zapA	Cell division protein ZapA n=1420 Tax=Enterobacteriaceae RepID=ZAPA_ECOLX	6.649	25.69	2	2	109	12.5864	5.24951
P0ACS6	zntR	HTH-type transcriptional regulator ZntR n=983 Tax=Enterobacteriaceae RepID=ZNTR_ECO57	10.378	19.86	3	4	141	16.169	6.37939

## Sheet:  A31V-∆N37_2.5h #1
Accession	Name	Description	Score A2	Coverage A2	# Peptides A2	# PSM A2	# AAs	MW [kDa]	calc. pI
C5A0V3	aceK	Isocitrate dehydrogenase kinase/phosphatase n=105 Tax=Escherichia RepID=ACEK_ECOBW	18.2232	6.4	3	5	578	67.6554	6.49365
C4ZXQ7	adeC	Adenine deaminase n=119 Tax=Escherichia RepID=ADEC_ECOBW	33.5914	14.97	6	9	588	63.6991	5.43994
C5A0Q9	argH	Argininosuccinate lyase n=260 Tax=Escherichia RepID=ARLY_ECOBW	14.2565	10.07	3	4	457	50.2867	5.2749
B1XE52	betA	Oxygen-dependent choline dehydrogenase n=178 Tax=Escherichia RepID=BETA_ECODH	30.9437	12.95	5	9	556	61.8382	5.70654
B1XET7	betB	NAD/NADP-dependent betaine aldehyde dehydrogenase n=120 Tax=Escherichia RepID=BETB_ECODH	21.4274	15.31	5	7	490	52.8778	5.31299
B1XET8	betI	HTH-type transcriptional regulator BetI n=151 Tax=Escherichia RepID=BETI_ECODH	27.4597	22.05	3	7	195	21.8014	10.1548
Q46829	bglA	6-phospho-beta-glucosidase BglA n=21 Tax=Enterobacteriaceae RepID=BGLA_ECOLI	38.7264	17.95	7	12	479	55.3249	5.85889
P0A9H4	cadA	Lysine decarboxylase, inducible n=797 Tax=Enterobacteriaceae RepID=LDCI_ECO57	44.2255	15.52	8	13	715	81.2077	6.34131
C4ZQX3	cca	Multifunctional CCA protein n=279 Tax=Escherichia RepID=CCA_ECOBW	8.55998	6.31	2	3	412	46.438	6.65381
P37047	cdaR	Carbohydrate diacid regulator n=114 Tax=Escherichia RepID=CDAR_ECOLI	7.40957	5.97	2	3	385	43.6598	6.75635
A7ZPR5	dapE	Succinyl-diaminopimelate desuccinylase n=583 Tax=Enterobacteriaceae RepID=DAPE_ECO24	62.0993	27.2	6	16	375	41.2428	5.51611
P0AEE0	dcm	DNA-cytosine methyltransferase n=395 Tax=Enterobacteriaceae RepID=DCM_ECO57	15.6087	5.51	2	4	472	53.4313	8.52881
P76015	dhaK	PTS-dependent dihydroxyacetone kinase, dihydroxyacetone-binding subunit DhaK n=157 Tax=Enterobacteriaceae RepID=DHAK_ECOLI	88.5879	26.4	6	18	356	38.1911	4.98291
P11454	entF	Enterobactin synthase component F n=89 Tax=cellular organisms RepID=ENTF_ECOLI	21.2922	3.09	4	8	1293	141.902	5.19873
P30855	evgS	Sensor protein EvgS n=66 Tax=Escherichia RepID=EVGS_ECOLI	11.6819	3.43	3	4	1197	134.658	6.21436
P10384	fadL	Long-chain fatty acid transport protein n=138 Tax=Escherichia RepID=FADL_ECOLI	7.98652	6.28	2	2	446	48.5115	5.30029
P75780	fiu	Catecholate siderophore receptor Fiu n=151 Tax=Escherichia RepID=FIU_ECOLI	4.62103	2.5	2	2	760	81.9099	5.90967
P69812	fruB	Multiphosphoryl transfer protein n=660 Tax=Enterobacteriaceae RepID=PTFAH_ECO57	8.32165	6.65	2	3	376	39.6235	4.94482
P0A9S2	fucO	Lactaldehyde reductase n=852 Tax=Enterobacteriaceae RepID=FUCO_ECO57	25.5599	13.09	4	8	382	40.4877	5.2749
P0A9C3	galM	Aldose 1-epimerase n=513 Tax=cellular organisms RepID=GALM_ECOLI	25.5401	18.79	4	7	346	38.1668	5.0083
P0AEP5	galU	UTP--glucose-1-phosphate uridylyltransferase n=1305 Tax=Enterobacteriaceae RepID=GALU_ECO57	43.3639	30.46	5	13	302	32.921	5.23682
C5A0H5	gcvP	Glycine dehydrogenase (decarboxylating) n=105 Tax=Escherichia RepID=GCSP_ECOBW	13.0118	2.51	2	4	957	104.31	5.99854
P0A9D0	glpX	Fructose-1,6-bisphosphatase class 2 n=965 Tax=Bacteria RepID=GLPX_ECOL6	20.8723	13.1	4	7	336	35.8296	5.50342
P37689	gpmI	2,3-bisphosphoglycerate-independent phosphoglycerate mutase n=59 Tax=Escherichia RepID=GPMI_ECOLI	23.684	16.73	6	8	514	56.1583	5.2876
C4ZRP7	hemL	Glutamate-1-semialdehyde 2,1-aminomutase n=11 Tax=Escherichia coli RepID=GSA_ECOBW	31.9802	13.38	4	8	426	45.3364	4.84326
P06989	hisI	Histidine biosynthesis bifunctional protein HisIE n=81 Tax=Bacteria RepID=HIS2_ECOLI	18.7964	24.63	2	4	203	22.7415	5.41455
P37595	iaaA	Isoaspartyl peptidase n=11 Tax=Escherichia coli RepID=IAAA_ECOLI	16.6899	12.77	4	6	321	33.3727	4.91943
A7ZPV8	ispG	4-hydroxy-3-methylbut-2-en-1-yl diphosphate synthase n=1077 Tax=Enterobacteriaceae RepID=ISPG_ECO24	83.8652	30.11	10	23	372	40.6584	6.21436
P0AB78	kbl	2-amino-3-ketobutyrate coenzyme A ligase n=727 Tax=Enterobacteriaceae RepID=KBL_ECO57	29.0129	15.83	6	10	398	43.0897	5.97314
C4ZQ44	kdsB	3-deoxy-manno-octulosonate cytidylyltransferase n=166 Tax=Enterobacteriaceae RepID=KDSB_ECOBW	37.4203	20.16	3	9	248	27.5971	5.2749
P45395	kdsD	Arabinose 5-phosphate isomerase KdsD n=971 Tax=Enterobacteriaceae RepID=KDSD_ECOLI	5.23687	7.93	2	2	328	35.1731	6.7124
P30015	lhr	Probable ATP-dependent helicase lhr n=81 Tax=Enterobacteriaceae RepID=LHR_ECOLI	5.96656	1.69	2	2	1538	169.277	6.75635
P23256	malY	Protein MalY n=168 Tax=Enterobacteriaceae RepID=MALY_ECOLI	23.0424	10.51	3	5	390	43.6137	5.45264
P00946	manA	Mannose-6-phosphate isomerase n=155 Tax=Bacteria RepID=MANA_ECOLI	22.01	11	3	6	391	42.823	5.43994
C4ZVG4	mdoD	Glucans biosynthesis protein D n=93 Tax=Escherichia RepID=OPGD_ECOBW	14.7794	7.26	4	5	551	62.7176	6.31592
C5A0V0	metA	Homoserine O-succinyltransferase n=12 Tax=Escherichia coli RepID=META_ECOBW	11.6829	7.12	2	4	309	35.705	5.22412
P06721	metC	Cystathionine beta-lyase MetC n=147 Tax=Escherichia coli RepID=METC_ECOLI	6.97875	7.85	2	2	395	43.185	6.46826
P50456	mlc	Protein mlc n=136 Tax=Escherichia RepID=MLC_ECOLI	4.85993	5.42	2	2	406	44.2883	6.22705
P60753	msbA	Lipid A export ATP-binding/permease protein MsbA n=843 Tax=Bacteria RepID=MSBA_ECO57	22.5634	6.7	3	7	582	64.4196	8.54346
P19318	narY	Respiratory nitrate reductase 2 beta chain n=93 Tax=Escherichia RepID=NARY_ECOLI	5.78243	4.09	2	2	514	58.5196	5.92236
P08201	nirB	Nitrite reductase (NADH) large subunit n=128 Tax=cellular organisms RepID=NIRB_ECOLI	10.0879	2.83	2	4	847	93.0622	6.15088
P39452	nrdE	Ribonucleoside-diphosphate reductase 2 subunit alpha n=14 Tax=Escherichia coli RepID=RIR3_ECOLI	7.90336	4.34	3	3	714	80.4283	6.53662
A7ZR34	pgk	Phosphoglycerate kinase n=1167 Tax=Enterobacteriaceae RepID=PGK_ECO24	188.781	47.8	13	40	387	41.0926	5.22412
P0A9J9	pheA	P-protein n=421 Tax=Enterobacteriaceae RepID=PHEA_ECO57	25.2377	15.28	5	8	386	43.0844	6.68311
P23837	phoQ	Sensor protein PhoQ n=591 Tax=Enterobacteriaceae RepID=PHOQ_ECOLI	13.9323	10.08	3	4	486	55.2648	5.77002
C4ZQ57	pncB	Nicotinate phosphoribosyltransferase n=139 Tax=Escherichia RepID=PNCB_ECOBW	43.1726	10.75	3	11	400	45.8684	6.69775
P0A9L8	proC	Pyrroline-5-carboxylate reductase n=603 Tax=Enterobacteriaceae RepID=P5CR_ECOLI	6.49747	17.84	2	2	269	28.1265	5.89697
P24555	ptrB	Protease 2 n=80 Tax=Escherichia RepID=PTRB_ECOLI	17.6434	7.29	4	5	686	79.4403	6.03662
P0AG16	purF	Amidophosphoribosyltransferase n=431 Tax=Enterobacteriaceae RepID=PUR1_ECOLI	8.3651	6.73	2	2	505	56.4526	5.51611
P78061	puuA	Gamma-glutamylputrescine synthetase PuuA n=409 Tax=Escherichia RepID=PUUA_ECOLI	106.429	23.94	9	24	472	53.1432	4.93213
P23883	puuC	Aldehyde dehydrogenase PuuC n=108 Tax=Escherichia RepID=PUUC_ECOLI	19.5965	13.33	3	5	495	53.3854	6.06201
C4ZUB1	rbn	Ribonuclease BN n=392 Tax=Enterobacteriaceae RepID=RBN_ECOBW	18.0157	19.34	3	4	305	32.9089	6.12549
Q0TAW0	rbsA	Ribose import ATP-binding protein RbsA n=286 Tax=Enterobacteriaceae RepID=RBSA_ECOL5	5.34366	3.59	2	2	501	55.0067	6.13818
A7ZTQ6	recF	DNA replication and repair protein RecF n=1205 Tax=Enterobacteriaceae RepID=RECF_ECO24	15.9818	7.56	2	5	357	40.4888	7.25439
P05824	recN	DNA repair protein RecN n=511 Tax=cellular organisms RepID=RECN_ECOLI	6.96629	5.24	2	2	553	61.3582	5.59229
A7ZLA9	rnb	Exoribonuclease 2 n=271 Tax=Escherichia RepID=RNB_ECO24	68.8263	18.63	10	19	644	72.4452	5.61768
P21499	rnr	Ribonuclease R n=116 Tax=Escherichia RepID=RNR_ECOLI	21.2633	4.8	4	7	813	92.0515	8.6167
P0ACI1	rob	Right origin-binding protein n=1075 Tax=Enterobacteriaceae RepID=ROB_ECO57	22.5474	14.88	3	6	289	33.1239	7.1665
A8ARN6	rpoZ	DNA-directed RNA polymerase subunit omega n=2211 Tax=Bacteria RepID=RPOZ_CITK8	25.9422	51.65	4	6	91	10.2304	4.91943
P04995	sbcB	Exodeoxyribonuclease I n=32 Tax=Escherichia coli RepID=EX1_ECOLI	18.5203	6.11	3	6	475	54.4664	5.73193
P38684	torR	TorCAD operon transcriptional regulatory protein TorR n=158 Tax=Enterobacteriaceae RepID=TORR_ECOLI	6.2674	13.48	2	2	230	26.2168	6.55127
P07023	tyrA	T-protein n=95 Tax=Bacteria RepID=TYRA_ECOLI	64.8158	21.18	8	20	373	42.0159	6.01123
P25534	ubiH	2-octaprenyl-6-methoxyphenol hydroxylase n=105 Tax=cellular organisms RepID=UBIH_ECOLI	57.2674	40.56	9	17	392	42.2616	7.28369
P05804	uidA	Beta-glucuronidase n=244 Tax=cellular organisms RepID=BGLR_ECOLI	54.1002	19.4	8	14	603	68.4037	5.45264
P43672	uup	ABC transporter ATP-binding protein uup n=146 Tax=Escherichia RepID=UUP_ECOLI	41.9125	17.8	7	10	635	72.0222	5.50342
P42604	uxaA	Altronate dehydratase n=223 Tax=Enterobacteriaceae RepID=UXAA_ECOLI	13.9952	7.88	4	5	495	54.059	5.59229
A7ZRX6	uxaC	Uronate isomerase n=776 Tax=cellular organisms RepID=UXAC_ECO24	11.9743	9.79	4	4	470	53.9526	5.70654
C3TJ62	ybeZ	PhoH-like protein n=674 Tax=Enterobacteriaceae RepID=C3TJ62_ECOLX	159.948	68.8	17	39	359	40.6294	6.66846
P75767	ybhK	Putative gluconeogenesis factor n=566 Tax=Bacteria RepID=GNGF_ECOLI	4.57361	8.94	2	2	302	32.7674	6.45557
P0AB60	yciM	Uncharacterized protein YciM n=1000 Tax=Enterobacteriaceae RepID=YCIM_ECO57	7.12125	7.2	2	2	389	44.5025	6.39209
A7ZL19	yciU	UPF0263 protein YciU n=1288 Tax=Enterobacteriaceae RepID=YCIU_ECO24	21.4118	41.28	2	4	109	12.679	4.11963
B7MLZ8	ycjF	UPF0283 membrane protein YcjF n=565 Tax=Escherichia RepID=YCJF_ECO45	16.2341	8.22	2	5	353	39.3675	8.57275
P76046	ycjX	Uncharacterized protein YcjX n=127 Tax=Escherichia RepID=YCJX_ECOLI	42.3673	27.96	10	13	465	52.5761	8.1626
P77376	ydgJ	Uncharacterized oxidoreductase YdgJ n=11 Tax=Escherichia coli RepID=YDGJ_ECOLI	110.485	41.62	9	29	346	38.2337	5.78271
P77148	ydhS	Uncharacterized protein YdhS n=115 Tax=Escherichia RepID=YDHS_ECOLI	12.6039	4.49	2	4	534	60.717	5.26221
P0ADV6	yhbW	Uncharacterized protein YhbW n=714 Tax=Enterobacteriaceae RepID=YHBW_ECOL6	16.1035	11.34	3	5	335	37.1057	6.46826
P37649	yhjK	Protein YhjK n=105 Tax=Escherichia RepID=YHJK_ECOLI	24.532	7.1	4	7	662	74.3334	6.49365
P39407	yjjU	Uncharacterized protein YjjU n=335 Tax=Enterobacteriaceae RepID=YJJU_ECOLI	8.54953	12.32	2	2	357	39.8065	8.48486
A7ZR71	yqgE	UPF0301 protein YqgE n=1323 Tax=Enterobacteriaceae RepID=YQGE_ECO24	7.87912	21.39	2	2	187	20.6728	5.56689
Q46856	yqhD	Alcohol dehydrogenase YqhD n=431 Tax=Enterobacteriaceae RepID=YQHD_ECOLI	9.59047	6.98	2	3	387	42.0708	6.12549

## Sheet: A31V-∆N37_0.5h #2
Accession	Name	Description	Score A2	Coverage A2	# Peptides A2	# PSM A2	# AAs	MW [kDa]	calc. pI
P0AAJ6	fdoH	Formate dehydrogenase-O iron-sulfur subunit n=988 Tax=Enterobacteriaceae RepID=FDOH_ECOL6	42.63	35.33	8	11	300	33.1	5.33
C4ZX98	pepB	Peptidase B n=74 Tax=Escherichia RepID=PEPB_ECOBW	44.67	27.87	7	9	427	46.2	5.92
P24255	rpoN	RNA polymerase sigma-54 factor n=121 Tax=Escherichia RepID=RP54_ECOLI	44.46	21.8	7	10	477	54.0	4.75
P23836	phoP	Transcriptional regulatory protein PhoP n=224 Tax=Escherichia RepID=PHOP_ECOLI	34.54	38.12	6	9	223	25.5	5.26
P13445	rpoS	RNA polymerase sigma factor RpoS n=8 Tax=Escherichia coli RepID=RPOS_ECOLI	33.53	23.64	5	7	330	37.9	4.94
P0A7B0	ppa	Inorganic pyrophosphatase n=526 RepID=IPYR_ECO57	22.79	33.52	5	6	176	19.7	5.17
P04693	tyrB	Aromatic-amino-acid aminotransferase n=83 Tax=cellular organisms RepID=TYRB_ECOLI	21.96	18.39	5	5	397	43.5	5.48
P0ABH8	gltA	Citrate synthase n=1084 Tax=Enterobacteriaceae RepID=CISY_ECOL6	38.19	21.31	5	8	427	48.0	6.68
B7UJQ9	tig	Trigger factor n=1022 Tax=Enterobacteriaceae RepID=TIG_ECO27	46.60	18.52	5	10	432	48.2	4.88
B7NT95	cysN	Sulfate adenylyltransferase subunit 1 n=241 Tax=Enterobacteriaceae RepID=CYSN_ECO7I	17.87	14.32	5	5	475	52.5	5.14
P0AB72	fbaA	Fructose-bisphosphate aldolase class 2 n=1018 Tax=Enterobacteriaceae RepID=ALF_ECO57	24.35	22.84	5	6	359	39.1	5.86
P0ACB9	hemY	Protein HemY n=1084 Tax=Enterobacteriaceae RepID=HEMY_ECO57	27.29	14.32	4	6	398	45.2	8.53
P0AFH7	oppC	Oligopeptide transport system permease protein OppC n=890 Tax=Enterobacteriaceae RepID=OPPC_ECO57	20.22	8.28	4	5	302	33.0	5.66
C4ZRZ9	solA	N-methyl-L-tryptophan oxidase n=116 Tax=Escherichia RepID=MTOX_ECOBW	19.24	20.16	4	5	372	40.9	5.36
A7ZVS6	deoB	Phosphopentomutase n=1128 Tax=Enterobacteriaceae RepID=DEOB_ECO24	14.57	11.55	4	4	407	44.3	5.29
P61951	fldA	Flavodoxin-1 n=1403 Tax=Bacteria RepID=FLAV_ECO57	17.64	38.64	4	4	176	19.7	4.39
C4ZZ96	nadE	NH(3)-dependent NAD(+) synthetase n=159 Tax=Escherichia RepID=NADE_ECOBW	17.62	19.27	4	5	275	30.6	5.59
P0A922	pldA	Phospholipase A1 n=791 Tax=Enterobacteriaceae RepID=PA1_ECO57	15.83	17.65	4	4	289	33.1	5.33
P0AC14	folP	Dihydropteroate synthase n=1090 Tax=Enterobacteriaceae RepID=DHPS_ECOL6	10.62	14.18	4	4	282	30.6	6.02
P24173	rfaC	Lipopolysaccharide heptosyltransferase 1 n=27 Tax=Escherichia coli RepID=RFAC_ECOLI	18.11	16.93	4	5	319	35.5	9.00
P0AEP5	galU	UTP--glucose-1-phosphate uridylyltransferase n=1305 Tax=Enterobacteriaceae RepID=GALU_ECO57	18.57	15.23	4	6	302	32.9	5.24
A7ZR35	epd	D-erythrose-4-phosphate dehydrogenase n=1197 Tax=Enterobacteriaceae RepID=E4PD_ECO24	19.74	14.16	4	7	339	37.3	6.76
P75863	ycbX	Uncharacterized protein YcbX n=157 Tax=Enterobacteriaceae RepID=YCBX_ECOLI	11.99	10.84	3	3	369	40.6	7.65
P0ABU3	ychF	Ribosome-binding ATPase YchF n=977 Tax=Bacteria RepID=YCHF_ECO57	8.89	10.19	3	3	363	39.6	4.96
P0A9J9	pheA	P-protein n=421 Tax=Enterobacteriaceae RepID=PHEA_ECO57	9.36	8.03	3	3	386	43.1	6.68
P14175	proV	Glycine betaine/L-proline transport ATP-binding protein ProV n=548 Tax=Enterobacteriaceae RepID=PROV_ECOLI	9.90	7.5	3	4	400	44.1	5.57
P69784	crr	Glucose-specific phosphotransferase enzyme IIA component n=1358 Tax=Enterobacteriaceae RepID=PTGA_ECOL6	14.69	33.73	3	3	169	18.2	4.84
C4ZZ41	ilvD	Dihydroxy-acid dehydratase n=97 Tax=Escherichia RepID=ILVD_ECOBW	15.19	5.52	3	4	616	65.5	5.90
Q46925	csdA	Cysteine desulfurase CsdA n=225 Tax=Escherichia RepID=CSDA_ECOLI	20.96	15.96	3	5	401	43.2	5.52
P0ABU1	menB	1,4-Dihydroxy-2-naphthoyl-CoA synthase n=916 Tax=Enterobacteriaceae RepID=MENB_ECOL6	8.71	11.23	3	3	285	31.6	6.42
P30864	yafC	Uncharacterized HTH-type transcriptional regulator YafC n=161 Tax=Enterobacteriaceae RepID=YAFC_ECOLI	8.07	10.2	3	3	304	33.8	7.40
P0AE40	ypdB	Transcriptional regulatory protein YpdB n=962 Tax=Enterobacteriaceae RepID=YPDB_ECO57	9.22	17.21	3	3	244	28.7	5.80
A7ZQ60	smpB	SsrA-binding protein n=1351 Tax=Enterobacteriaceae RepID=SSRP_ECO24	11.59	15.63	3	3	160	18.3	9.89
P0A9W9	yrdA	Protein YrdA n=935 Tax=Enterobacteriaceae RepID=YRDA_ECOLI	11.47	26.09	3	3	184	20.2	5.55
C4ZUA7	menD	2-succinyl-5-enolpyruvyl-6-hydroxy-3-cyclohexene-1-carboxylate synthase n=183 Tax=Escherichia RepID=MEND_ECOBW	8.99	7.91	3	3	556	61.3	6.57
A7ZSW5	glgB	1,4-alpha-glucan branching enzyme GlgB n=483 Tax=Enterobacteriaceae RepID=GLGB_ECO24	8.29	3.57	3	3	728	84.3	6.37
Q31XD7	rimM	Ribosome maturation factor RimM n=1393 Tax=Enterobacteriaceae RepID=RIMM_SHIBS	15.10	21.08	3	4	185	21.0	4.81
P0AES0	gss	Bifunctional glutathionylspermidine synthetase/amidase n=445 Tax=Enterobacteriaceae RepID=GSP_ECOLI	20.22	7.43	3	4	619	70.5	5.29
P02919	mrcB	Penicillin-binding protein 1B n=114 Tax=Escherichia RepID=PBPB_ECOLI	17.57	5.45	3	4	844	94.2	9.07
P0ACS1	mprA	Transcriptional repressor MprA n=1233 Tax=Enterobacteriaceae RepID=MPRA_ECO57	16.86	17.05	3	5	176	20.6	6.21
P76015	dhaK	PTS-dependent dihydroxyacetone kinase, dihydroxyacetone-binding subunit DhaK n=157 Tax=Enterobacteriaceae RepID=DHAK_ECOLI	14.32	12.36	2	3	356	38.2	4.98
P60753	msbA	Lipid A export ATP-binding/permease protein MsbA n=843 Tax=Bacteria RepID=MSBA_ECO57	16.24	4.81	2	3	582	64.4	8.54
P07862	ddlB	D-alanine--D-alanine ligase B n=541 Tax=Enterobacteriaceae RepID=DDLB_ECOLI	13.05	11.76	2	3	306	32.8	4.84
A7ZTV0	atpB	ATP synthase subunit a n=835 Tax=Enterobacteriaceae RepID=ATP6_ECO24	12.12	18.82	2	3	271	30.3	6.89
B7LZX5	ynfB	UPF0482 protein YnfB n=326 Tax=Escherichia RepID=YNFB_ECO8A	12.47	23.89	2	3	113	12.9	8.97
C4ZUB1	rbn	Ribonuclease BN n=392 Tax=Enterobacteriaceae RepID=RBN_ECOBW	11.38	11.8	2	3	305	32.9	6.13
C4ZVU9	pdxK	Pyridoxine kinase n=114 Tax=Escherichia RepID=PDXK_ECOBW	11.00	9.19	2	3	283	30.8	5.34
P76014	dhaL	PTS-dependent dihydroxyacetone kinase, ADP-binding subunit DhaL n=207 Tax=Enterobacteriaceae RepID=DHAL_ECOLI	9.45	10.95	2	3	210	22.6	5.41
P37649	yhjK	Protein YhjK n=105 Tax=Escherichia RepID=YHJK_ECOLI	12.00	3.78	2	3	662	74.3	6.49
P0AB92	aroG	Phospho-2-dehydro-3-deoxyheptonate aldolase, Phe-sensitive n=698 Tax=Enterobacteriaceae RepID=AROG_ECO57	7.42	8.86	2	3	350	38.0	6.60
P76213	cho	Excinuclease cho n=146 Tax=Enterobacteriaceae RepID=CHO_ECOLI	8.11	6.44	2	3	295	33.7	8.79
P0ACG0	hns	DNA-binding protein H-NS n=1374 Tax=Enterobacteriaceae RepID=HNS_ECO57	12.34	16.06	2	3	137	15.5	5.47
P35340	ahpF	Alkyl hydroperoxide reductase subunit F n=998 Tax=Enterobacteriaceae RepID=AHPF_ECOLI	10.73	4.41	2	3	521	56.1	5.68
A7ZPX5	iscR	HTH-type transcriptional regulator IscR n=1222 Tax=Enterobacteriaceae RepID=ISCR_ECO24	24.29	22.22	2	4	162	17.3	7.34
P77804	ydgA	Protein YdgA n=164 Tax=Escherichia RepID=YDGA_ECOLI	9.43	4.58	2	3	502	54.7	5.17
A7ZP90	nuoN	NADH-quinone oxidoreductase subunit N n=921 Tax=Enterobacteriaceae RepID=NUON_ECO24	14.82	5.36	2	4	485	52.0	8.47
P24207	pheP	Phenylalanine-specific permease n=70 Tax=Escherichia RepID=PHEP_ECOLI	18.04	5.9	2	5	458	50.6	9.47
C4ZYN1	grpE	Protein GrpE n=11 Tax=Escherichia coli RepID=GRPE_ECOBW	24.59	14.21	2	6	197	21.8	4.75
P0AEB8	yoaB	RutC family protein YoaB n=1218 Tax=Enterobacteriaceae RepID=YOAB_ECOL6	13.91	12.28	1	4	114	12.5	5.16
B7LEP0	yjjX	Non-canonical purine NTP phosphatase n=155 Tax=Proteobacteria RepID=NCPP_ECO55	7.10	7.65	1	3	170	18.2	6.07
P63229	gmhB	D-glycero-beta-D-manno-heptose-1,7-bisphosphate 7-phosphatase n=527 Tax=Enterobacteriaceae RepID=GMHBB_ECO57	21.34	14.66	1	4	191	21.3	5.16
B7L4H2	apaH	Bis(5'-nucleosyl)-tetraphosphatase, symmetrical n=290 Tax=Enterobacteriaceae RepID=APAH_ECO55	14.44	6.43	1	3	280	31.3	5.39
A7ZKY9	kdsA	2-dehydro-3-deoxyphosphooctonate aldolase n=1146 Tax=Enterobacteriaceae RepID=KDSA_ECO24	16.19	10.21	1	3	284	30.8	6.80
C4ZR24	yhaM	UPF0597 protein YhaM n=141 Tax=Escherichia RepID=YHAM_ECOBW	6.21	5.05	2	2	436	45.3	5.33
A7ZII0	yajQ	UPF0234 protein YajQ n=1407 Tax=cellular organisms RepID=YAJQ_ECO24	8.38	17.18	2	2	163	18.3	6.24
P0AE47	ytfL	UPF0053 inner membrane protein YtfL n=869 Tax=Escherichia RepID=YTFL_ECO57	8.97	6.94	2	2	447	49.7	4.91
P30178	ybiC	Uncharacterized oxidoreductase YbiC n=255 Tax=Enterobacteriaceae RepID=YBIC_ECOLI	10.02	9.42	2	2	361	38.9	6.43
P76373	ugd	UDP-glucose 6-dehydrogenase n=42 Tax=Escherichia coli RepID=UDG_ECOLI	6.05	7.22	2	2	388	43.6	6.46
C4ZUD6	aroE	Shikimate dehydrogenase n=164 Tax=Bacteria RepID=AROE_ECOBW	7.93	13.24	2	2	272	29.4	5.58
C4ZUJ8	tusB	Protein TusB n=168 Tax=Escherichia RepID=TUSB_ECOBW	7.69	36.84	2	2	95	10.7	5.36
P64605	mlaD	Probable phospholipid ABC transporter-binding protein MlaD n=1118 Tax=Enterobacteriaceae RepID=MLAD_ECO57	5.76	13.66	2	2	183	19.6	4.93
A7ZKS4	nudJ	Phosphatase NudJ n=1073 Tax=Enterobacteriaceae RepID=NUDJ_ECO24	7.80	20.26	2	2	153	17.4	5.14
P23843	oppA	Periplasmic oligopeptide-binding protein n=7 Tax=Escherichia coli RepID=OPPA_ECOLI	9.39	8.66	2	2	543	60.9	6.49
C4ZZU9	queF	NADPH-dependent 7-cyano-7-deazaguanine reductase n=117 Tax=Escherichia RepID=QUEF_ECOBW	5.42	7.8	2	2	282	32.6	6.13
B7MKG2	gshA	Glutamate--cysteine ligase n=578 Tax=Enterobacteriaceae RepID=GSH1_ECO45	6.36	5.6	2	2	518	58.2	5.39
P31460	dgoR	Galactonate operon transcriptional repressor n=1097 Tax=Enterobacteriaceae RepID=DGOR_ECOLI	4.28	6.99	2	2	229	26.1	5.67
A8ARN6	rpoZ	DNA-directed RNA polymerase subunit omega n=2211 Tax=Bacteria RepID=RPOZ_CITK8	8.08	26.37	2	2	91	10.2	4.92
P83843	nudF	ADP-ribose pyrophosphatase n=1225 Tax=Enterobacteriaceae RepID=ADPP_ECO57	7.27	18.18	2	2	209	23.7	5.07
P0A6A5	ackA	Acetate kinase n=1320 Tax=Enterobacteriaceae RepID=ACKA_ECO57	8.88	11.25	2	2	400	43.3	6.28
Q46829	bglA	6-phospho-beta-glucosidase BglA n=21 Tax=Enterobacteriaceae RepID=BGLA_ECOLI	7.60	5.64	2	2	479	55.3	5.86

## Sheet: A31V-∆N37_1.0h #2
Accession	Name	Description	Score A2	Coverage A2	# Peptides A2	# PSM A2	# AAs	MW [kDa]	calc. pI
P0A9U5	ybiT	Uncharacterized ABC transporter ATP-binding protein YbiT n=1150 Tax=Enterobacteriaceae RepID=YBIT_ECO57	42.63	24.72	10	12	530	59.8	5.08
P08390	usg	USG-1 protein n=220 Tax=Escherichia RepID=USG_ECOLI	47.95	29.08	8	14	337	36.3	4.48
C3T962	rstA	Response transcriptional regulatory protein RstB sensor n=8 Tax=Enterobacteriaceae RepID=C3T962_ECOLX	37.41	28.93	7	10	242	27.0	5.66
A7ZQ11	rnc	Ribonuclease 3 n=1213 Tax=Enterobacteriaceae RepID=RNC_ECO24	38.95	40.71	7	10	226	25.5	6.89
P61517	can	Carbonic anhydrase 2 n=884 Tax=Enterobacteriaceae RepID=CAN_ECOLI	41.22	27.27	6	11	220	25.1	6.65
P0ADP0	yigB	Flavin mononucleotide phosphatase YigB n=767 Tax=Enterobacteriaceae RepID=YIGB_ECOLI	33.25	28.99	6	10	238	27.1	6.44
A7ZVT7	gpmB	Probable phosphoglycerate mutase GpmB n=978 Tax=Enterobacteriaceae RepID=GPMB_ECO24	29.60	27.44	6	9	215	24.1	5.66
P45799	nudE	ADP compounds hydrolase NudE n=558 Tax=Enterobacteriaceae RepID=NUDE_ECOLI	34.38	38.71	6	8	186	21.1	4.92
P15288	pepD	Cytosol non-specific dipeptidase n=79 Tax=Escherichia RepID=PEPD_ECOLI	24.73	19.59	6	7	485	52.9	5.39
C4ZZR7	cysI	Sulfite reductase [NADPH] hemoprotein beta-component n=30 Tax=Escherichia coli RepID=CYSI_ECOBW	31.62	17.19	6	7	570	64.0	7.64
P0AB72	fbaA	Fructose-bisphosphate aldolase class 2 n=1018 Tax=Enterobacteriaceae RepID=ALF_ECO57	28.20	24.79	6	7	359	39.1	5.86
P00582	polA	DNA polymerase I n=318 Tax=Enterobacteriaceae RepID=DPO1_ECOLI	28.56	9.16	6	7	928	103.1	5.58
A7ZKV8	fadR	Fatty acid metabolism regulator protein n=1391 Tax=Enterobacteriaceae RepID=FADR_ECO24	48.16	34.31	5	11	239	27.0	7.02
C4ZRM7	panB	3-methyl-2-oxobutanoate hydroxymethyltransferase n=148 Tax=Enterobacteriaceae RepID=PANB_ECOBW	42.44	36.36	5	9	264	28.2	5.30
P23331	tdk	Thymidine kinase n=99 Tax=Escherichia RepID=KITH_ECOLI	32.09	40.49	5	7	205	23.4	6.39
P0ACA5	sspA	Stringent starvation protein A n=1407 Tax=Enterobacteriaceae RepID=SSPA_ECO57	23.01	38.21	5	7	212	24.3	5.34
A7ZKK1	tmk	Thymidylate kinase n=600 Tax=Enterobacteriaceae RepID=KTHY_ECO24	22.13	26.76	5	6	213	23.8	5.52
P0AF04	mog	Molybdopterin adenylyltransferase n=399 Tax=Enterobacteriaceae RepID=MOG_ECO57	17.19	35.9	5	5	195	21.2	5.02
P75957	lolD	Lipoprotein-releasing system ATP-binding protein LolD n=408 Tax=Enterobacteriaceae RepID=LOLD_ECOLI	58.70	29.18	5	14	233	25.4	8.05
P0AFP8	ybgI	Putative GTP cyclohydrolase 1 type 2 n=1216 Tax=Enterobacteriaceae RepID=GTPC1_ECO57	47.75	36.03	5	9	247	26.9	5.19
A7ZVS7	deoD	Purine nucleoside phosphorylase DeoD-type n=794 Tax=Enterobacteriaceae RepID=DEOD_ECO24	28.61	23.43	5	9	239	25.9	5.66
P64610	yrbL	Uncharacterized protein YrbL n=461 Tax=Enterobacteriaceae RepID=YRBL_ECOLI	25.22	32.86	5	8	210	24.3	8.73
P12758	udp	Uridine phosphorylase n=669 Tax=Escherichia RepID=UDP_ECOLI	34.83	45.06	5	7	253	27.1	6.21
P15254	purL	Phosphoribosylformylglycinamidine synthase n=67 Tax=Escherichia RepID=PUR4_ECOLI	22.92	5.56	5	7	1295	141.3	5.41
A7ZL79	trpB	Tryptophan synthase beta chain n=536 Tax=Enterobacteriaceae RepID=TRPB_ECO24	26.25	23.43	5	6	397	43.0	6.09
P0AFH4	oppB	Oligopeptide transport system permease protein OppB n=1302 Tax=Enterobacteriaceae RepID=OPPB_ECO57	47.16	13.73	4	10	306	33.4	9.77
P50456	mlc	Protein mlc n=136 Tax=Escherichia RepID=MLC_ECOLI	19.80	10.84	4	6	406	44.3	6.23
P0AEY4	mazG	Nucleoside triphosphate pyrophosphohydrolase n=874 Tax=Enterobacteriaceae RepID=MAZG_ECO57	25.48	26.62	4	6	263	30.4	4.77
A7ZPE7	yfcN	UPF0115 protein YfcN n=794 Tax=Enterobacteriaceae RepID=YFCN_ECO24	19.42	32.24	4	5	183	21.0	8.29
P0A9K7	phoU	Phosphate-specific transport system accessory protein PhoU n=604 Tax=Enterobacteriaceae RepID=PHOU_ECOLI	15.36	20.75	4	5	241	27.4	5.31
A7ZUL1	nudC	NADH pyrophosphatase n=510 Tax=cellular organisms RepID=NUDC_ECO24	17.37	18.29	4	5	257	29.7	5.78
P0A9L3	fklB	FKBP-type 22 kDa peptidyl-prolyl cis-trans isomerase n=1004 Tax=Enterobacteriaceae RepID=FKBB_ECOLI	18.67	24.27	4	5	206	22.2	4.89
P75863	ycbX	Uncharacterized protein YcbX n=157 Tax=Enterobacteriaceae RepID=YCBX_ECOLI	17.27	16.53	4	4	369	40.6	7.65
P0ABU3	ychF	Ribosome-binding ATPase YchF n=977 Tax=Bacteria RepID=YCHF_ECO57	13.27	12.4	4	4	363	39.6	4.96
C4ZRZ9	solA	N-methyl-L-tryptophan oxidase n=116 Tax=Escherichia RepID=MTOX_ECOBW	14.20	20.97	4	4	372	40.9	5.36
P0A7B0	ppa	Inorganic pyrophosphatase n=526 RepID=IPYR_ECO57	12.97	24.43	4	4	176	19.7	5.17
A7ZSR5	aroK	Shikimate kinase 1 n=1419 Tax=Enterobacteriaceae RepID=AROK_ECO24	15.72	27.75	4	5	173	19.5	5.34
A7ZKJ4	fabH	3-oxoacyl-[acyl-carrier-protein] synthase 3 n=1048 Tax=Enterobacteriaceae RepID=FABH_ECO24	20.96	23.03	4	5	317	33.5	5.25
P75828	ybjD	Uncharacterized protein YbjD n=134 Tax=Escherichia RepID=YBJD_ECOLI	10.36	7.43	4	4	552	63.5	9.26
P0A990	dnaN	DNA polymerase III subunit beta n=1332 Tax=Bacteria RepID=DPO3B_ECO57	12.76	14.48	4	4	366	40.6	5.39
P21179	katE	Catalase HPII n=33 Tax=Enterobacteriaceae RepID=CATE_ECOLI	13.76	6.51	4	4	753	84.1	5.88
P46474	yhdP	Uncharacterized protein YhdP n=55 Tax=Enterobacteriaceae RepID=YHDP_ECOLI	19.77	5.45	4	5	1266	139.0	5.62
P0A9W9	yrdA	Protein YrdA n=935 Tax=Enterobacteriaceae RepID=YRDA_ECOLI	18.17	32.07	4	5	184	20.2	5.55
P23305	yigA	Uncharacterized protein YigA n=578 Tax=Enterobacteriaceae RepID=YIGA_ECOLI	35.14	23.4	4	9	235	26.7	6.54
P0AA18	ompR	Transcriptional regulatory protein OmpR n=2244 Tax=Bacteria RepID=OMPR_ECO57	22.74	23.85	4	6	239	27.3	6.39
A7ZNX6	folE	GTP cyclohydrolase 1 n=1414 Tax=Enterobacteriaceae RepID=GCH1_ECO24	23.39	29.28	4	6	222	24.8	7.33
C4ZRP7	hemL	Glutamate-1-semialdehyde 2,1-aminomutase n=11 Tax=Escherichia coli RepID=GSA_ECOBW	26.85	14.55	4	6	426	45.3	4.84
P0A9C3	galM	Aldose 1-epimerase n=513 Tax=cellular organisms RepID=GALM_ECOLI	19.61	18.5	4	6	346	38.2	5.01
P0AEP5	galU	UTP--glucose-1-phosphate uridylyltransferase n=1305 Tax=Enterobacteriaceae RepID=GALU_ECO57	16.60	12.58	4	5	302	32.9	5.24
P18392	rstB	Sensor protein RstB n=112 Tax=Escherichia RepID=RSTB_ECOLI	18.29	11.09	4	5	433	49.3	6.24
P07862	ddlB	D-alanine--D-alanine ligase B n=541 Tax=Enterobacteriaceae RepID=DDLB_ECOLI	18.53	19.93	4	5	306	32.8	4.84
P24255	rpoN	RNA polymerase sigma-54 factor n=121 Tax=Escherichia RepID=RP54_ECOLI	16.70	14.05	4	4	477	54.0	4.75
P0AD13	yeeZ	Protein YeeZ n=762 Tax=Bacteria RepID=YEEZ_ECO57	15.46	25.18	4	4	274	29.7	5.47
P0AD05	yecA	Uncharacterized protein YecA n=409 Tax=Enterobacteriaceae RepID=YECA_ECOLI	29.65	28.96	3	6	221	25.0	4.59
P0A957	eda	KHG/KDPG aldolase n=1275 Tax=Enterobacteriaceae RepID=ALKH_ECO57	26.40	33.8	3	6	213	22.3	5.67
P0ACN6	allR	HTH-type transcriptional repressor AllR n=585 Tax=Enterobacteriaceae RepID=ALLR_ECO57	19.20	11.44	3	6	271	29.3	6.14
A7ZIJ5	clpP	ATP-dependent Clp protease proteolytic subunit n=1418 Tax=Enterobacteriaceae RepID=CLPP_ECO24	20.13	20.77	3	5	207	23.2	5.80
P83843	nudF	ADP-ribose pyrophosphatase n=1225 Tax=Enterobacteriaceae RepID=ADPP_ECO57	16.83	23.44	3	5	209	23.7	5.07
P09126	hemD	Uroporphyrinogen-III synthase n=80 Tax=Escherichia RepID=HEM4_ECOLI	16.45	16.67	3	4	246	27.8	6.43
C4ZYG8	ydiU	UPF0061 protein YdiU n=96 Tax=Enterobacteriaceae RepID=YDIU_ECOBW	12.31	6.07	3	4	478	54.3	5.87
P69406	rcsA	Transcriptional regulatory protein RcsA n=429 Tax=Escherichia coli RepID=RCSA_ECO57	15.37	13.04	3	4	207	23.5	9.19
B7URX9	pdxH	Pyridoxine/pyridoxamine 5'-phosphate oxidase n=449 Tax=Enterobacteriaceae RepID=PDXH_ECO27	11.37	17.89	3	4	218	25.5	9.16
A7ZPS1	purC	Phosphoribosylaminoimidazole-succinocarboxamide synthase n=1338 Tax=Enterobacteriaceae RepID=PUR7_ECO24	16.28	16.03	3	4	237	27.0	5.16
P17117	nfsA	Oxygen-insensitive NADPH nitroreductase n=257 Tax=Enterobacteriaceae RepID=NFSA_ECOLI	18.53	20.42	3	4	240	26.8	6.93
P0ACT0	acrR	HTH-type transcriptional regulator AcrR n=1122 Tax=Enterobacteriaceae RepID=ACRR_ECOL6	14.46	19.53	3	4	215	24.8	5.88
P14175	proV	Glycine betaine/L-proline transport ATP-binding protein ProV n=548 Tax=Enterobacteriaceae RepID=PROV_ECOLI	11.10	8.5	3	4	400	44.1	5.57
P06715	gor	Glutathione reductase n=13 Tax=Enterobacteriaceae RepID=GSHR_ECOLI	10.19	6.22	3	4	450	48.7	6.00
P0ABU8	exbB	Biopolymer transport protein ExbB n=1313 Tax=Enterobacteriaceae RepID=EXBB_ECO57	13.14	13.11	3	4	244	26.3	8.16
A7ZPU1	upp	Uracil phosphoribosyltransferase n=1381 Tax=Enterobacteriaceae RepID=UPP_ECO24	12.76	29.33	3	3	208	22.5	5.47
P03813	ygeA	Uncharacterized protein YgeA n=11 Tax=Escherichia coli RepID=YGEA_ECOLI	12.45	17.39	3	3	230	25.2	5.19
P0A8Y2	yjjG	Pyrimidine 5'-nucleotidase YjjG n=301 Tax=Escherichia coli RepID=YJJG_ECO57	12.55	16	3	3	225	25.3	4.91
C4ZQ57	pncB	Nicotinate phosphoribosyltransferase n=139 Tax=Escherichia RepID=PNCB_ECOBW	8.70	10	3	3	400	45.9	6.70
P00946	manA	Mannose-6-phosphate isomerase n=155 Tax=Bacteria RepID=MANA_ECOLI	9.90	11.76	3	3	391	42.8	5.44
P0ACA8	gstB	Glutathione S-transferase GstB n=1270 Tax=Enterobacteriaceae RepID=GSTB_ECOL6	14.83	24.04	3	3	208	23.7	5.17
P0AC14	folP	Dihydropteroate synthase n=1090 Tax=Enterobacteriaceae RepID=DHPS_ECOL6	8.36	11.35	3	3	282	30.6	6.02
P0ABK6	cysK	Cysteine synthase A n=1324 Tax=Enterobacteriaceae RepID=CYSK_ECO57	11.51	11.76	3	3	323	34.5	6.06
A7ZR59	speB	Agmatinase n=868 Tax=Enterobacteriaceae RepID=SPEB_ECO24	9.83	12.09	3	3	306	33.5	5.39
P64555	queE	7-carboxy-7-deazaguanine synthase n=650 Tax=Enterobacteriaceae RepID=QUEE_ECO57	10.53	18.83	3	3	223	25.0	6.06
C4ZVI4	yfbR	5'-deoxynucleotidase YfbR n=140 Tax=Bacteria RepID=5DNU_ECOBW	12.31	18.59	3	3	199	22.7	5.78
P26647	plsC	1-acyl-sn-glycerol-3-phosphate acyltransferase n=240 Tax=Bacteria RepID=PLSC_ECOLI	10.92	20	3	3	245	27.4	9.61
A7ZJZ9	cmk	Cytidylate kinase n=1349 Tax=Enterobacteriaceae RepID=KCY_ECO24	46.26	19.82	3	10	227	24.7	5.85
P0AFZ4	sspB	Stringent starvation protein B n=775 Tax=Enterobacteriaceae RepID=SSPB_ECO57	30.71	23.64	3	8	165	18.3	4.55
B7UR02	prfC	Peptide chain release factor 3 n=638 Tax=Enterobacteriaceae RepID=RF3_ECO27	16.04	10.4	3	4	529	59.5	5.97
P54901	csiE	Stationary phase-inducible protein CsiE n=361 Tax=Escherichia RepID=CSIE_ECOLI	9.16	8.45	3	3	426	49.0	7.75
P0A6F2	carA	Carbamoyl-phosphate synthase small chain n=562 Tax=Enterobacteriaceae RepID=CARA_ECO57	24.50	13.09	3	8	382	41.4	6.38
C4ZYN1	grpE	Protein GrpE n=11 Tax=Escherichia coli RepID=GRPE_ECOBW	29.05	18.27	3	7	197	21.8	4.75
P0AEN3	fre	NAD(P)H-flavin reductase n=1191 Tax=Enterobacteriaceae RepID=FRE_ECO57	25.27	18.88	3	6	233	26.2	5.49
P0C0S2	mscS	Small-conductance mechanosensitive channel n=826 Tax=Enterobacteriaceae RepID=MSCS_ECO57	24.44	15.03	3	5	286	30.9	8.34
P0AES0	gss	Bifunctional glutathionylspermidine synthetase/amidase n=445 Tax=Enterobacteriaceae RepID=GSP_ECOLI	24.47	7.43	3	5	619	70.5	5.29
P0ADV6	yhbW	Uncharacterized protein YhbW n=714 Tax=Enterobacteriaceae RepID=YHBW_ECOL6	12.61	10.15	3	4	335	37.1	6.47
P27278	nadR	Trifunctional NAD biosynthesis/regulator protein NadR n=65 Tax=Escherichia coli RepID=NADR_ECOLI	13.08	8.54	3	4	410	47.3	5.63
P52061	rdgB	dITP/XTP pyrophosphatase n=81 Tax=Escherichia coli RepID=RDGB_ECOLI	16.45	28.43	3	4	197	21.0	5.41
P0AB30	yceD	Uncharacterized protein YceD n=1275 Tax=Enterobacteriaceae RepID=YCED_ECO57	9.87	14.45	3	3	173	19.3	4.55
P0AAJ3	fdnH	Formate dehydrogenase, nitrate-inducible, iron-sulfur subunit n=565 Tax=Bacteria RepID=FDNH_ECOLI	9.87	11.9	3	3	294	32.2	5.90
P0ACF2	hupA	DNA-binding protein HU-alpha n=1444 Tax=Enterobacteriaceae RepID=DBHA_ECO57	12.71	43.33	3	3	90	9.5	9.58
P66818	diaA	DnaA initiator-associating protein DiaA n=655 Tax=Enterobacteriaceae RepID=DIAA_ECO57	17.66	33.16	3	3	196	21.1	5.53
B7MNI8	deoC	Deoxyribose-phosphate aldolase n=296 Tax=Escherichia coli RepID=DEOC_ECO45	9.60	13.13	3	3	259	27.7	5.73
P33218	yebE	Inner membrane protein YebE n=73 RepID=YEBE_ECOLI	32.31	15.07	2	7	219	23.7	5.48
A7ZSU3	nfuA	Fe/S biogenesis protein NfuA n=1432 Tax=Bacteria RepID=NFUA_ECO24	19.46	11.52	2	6	191	21.0	4.64
P52096	yaeR	Uncharacterized protein YaeR n=84 Tax=Escherichia coli RepID=YAER_ECOLI	17.75	30.23	2	4	129	14.7	5.27
A7ZJ18	lipB	Octanoyltransferase n=1028 Tax=Enterobacteriaceae RepID=LIPB_ECO24	14.89	14.08	2	4	213	23.9	6.29
C4ZZ41	ilvD	Dihydroxy-acid dehydratase n=97 Tax=Escherichia RepID=ILVD_ECOBW	14.99	3.9	2	4	616	65.5	5.90
P0A9X3	znuC	Zinc import ATP-binding protein ZnuC n=1152 Tax=Bacteria RepID=ZNUC_ECO57	9.47	11.16	2	3	251	27.9	9.33
C4ZXW7	ybhG	UPF0194 membrane protein YbhG n=13 Tax=Bacteria RepID=YBHG_ECOBW	10.59	7.23	2	3	332	36.4	5.60
P21367	ycaC	Uncharacterized protein YcaC n=169 Tax=Enterobacteriaceae RepID=YCAC_ECOLI	12.19	19.23	2	3	208	23.1	5.41
P65558	yfcD	Uncharacterized Nudix hydrolase YfcD n=1370 Tax=Enterobacteriaceae RepID=YFCD_ECO57	16.39	25.56	2	3	180	20.4	4.72
P67066	wecC	UDP-N-acetyl-D-mannosamine dehydrogenase n=622 Tax=Bacteria RepID=WECC_ECO57	9.84	7.38	2	3	420	45.8	5.39
A7ZUD3	tpiA	Triosephosphate isomerase n=1403 Tax=cellular organisms RepID=TPIS_ECO24	8.66	8.24	2	3	255	27.0	5.96
H0QA83	ribC	Riboflavin synthase, alpha subunit n=1 Tax=Escherichia coli str. K-12 substr. MDS42 RepID=H0QA83_ECOLI	14.29	12.21	2	3	213	23.5	6.21
P0ADX3	yhfA	Protein YhfA n=1350 Tax=Bacteria RepID=YHFA_ECO57	8.22	14.18	2	3	134	14.5	5.81
P76340	yedW	Probable transcriptional regulatory protein YedW n=12 Tax=Escherichia coli RepID=YEDW_ECOLI	17.24	20.18	2	3	223	25.0	6.37
P69829	ptsN	Nitrogen regulatory protein n=731 Tax=Enterobacteriaceae RepID=PTSN_ECOLI	11.22	16.56	2	3	163	17.9	5.86
P0A908	mipA	MltA-interacting protein n=878 Tax=Enterobacteriaceae RepID=MIPA_ECOLI	13.59	11.29	2	3	248	27.8	5.85
A7ZUR5	lexA	LexA repressor n=1411 Tax=Enterobacteriaceae RepID=LEXA_ECO24	7.90	10.4	2	3	202	22.3	6.71
B1XET8	betI	HTH-type transcriptional regulator BetI n=151 Tax=Escherichia RepID=BETI_ECODH	8.06	11.79	2	3	195	21.8	10.15
A8ARN6	rpoZ	DNA-directed RNA polymerase subunit omega n=2211 Tax=Bacteria RepID=RPOZ_CITK8	17.81	41.76	2	3	91	10.2	4.92
P37689	gpmI	2,3-bisphosphoglycerate-independent phosphoglycerate mutase n=59 Tax=Escherichia RepID=GPMI_ECOLI	15.09	7.98	2	3	514	56.2	5.29
P0AF09	mrp	Protein mrp n=1305 Tax=Enterobacteriaceae RepID=MRP_ECOL6	19.67	9.49	2	4	369	39.9	6.30
A7ZP50	ubiG	Ubiquinone biosynthesis O-methyltransferase n=275 Tax=Enterobacteriaceae RepID=UBIG_ECO24	10.38	8.75	2	3	240	26.5	6.60
A7ZKS2	hflD	High frequency lysogenization protein HflD n=633 Tax=Enterobacteriaceae RepID=HFLD_ECO24	15.44	15.49	2	3	213	22.9	9.25
P0AFL8	ppx	Exopolyphosphatase n=1223 Tax=Enterobacteriaceae RepID=PPX_ECO57	7.90	5.85	2	3	513	58.1	7.14
P75800	yliE	Putative cyclic di-GMP phosphodiesterase YliE n=50 Tax=Escherichia RepID=YLIE_ECOLI	6.95	2.81	2	2	782	90.0	5.80
P0ACK7	deoR	Deoxyribose operon repressor n=903 Tax=Enterobacteriaceae RepID=DEOR_ECO57	6.25	3.97	2	2	252	28.5	7.69
A7ZHL0	speE	Spermidine synthase n=447 Tax=Enterobacteriaceae RepID=SPEE_ECO24	17.99	9.03	2	4	288	32.3	5.66
C4ZVU9	pdxK	Pyridoxine kinase n=114 Tax=Escherichia RepID=PDXK_ECOBW	15.71	9.19	2	4	283	30.8	5.34
P0A6B3	acpP	Acyl carrier protein n=2202 Tax=cellular organisms RepID=ACP1_SHIFL	13.47	32.05	2	4	78	8.6	4.06
P0C0L8	proP	Proline/betaine transporter n=467 Tax=Enterobacteriaceae RepID=PROP_ECO57	10.13	5.4	2	3	500	54.8	7.24
P0AD57	ispB	Octaprenyl-diphosphate synthase n=810 Tax=Enterobacteriaceae RepID=ISPB_ECOLI	13.05	11.76	2	3	323	35.2	4.81
A7ZT19	nikR	Nickel-responsive regulator n=1363 Tax=cellular organisms RepID=NIKR_ECO24	14.01	34.59	2	3	133	15.1	6.24
A7ZSA7	mtgA	Monofunctional biosynthetic peptidoglycan transglycosylase n=470 Tax=Enterobacteriaceae RepID=MTGA_ECO24	9.13	10.74	2	3	242	27.3	10.04
Q0TBG1	gmk	Guanylate kinase n=1157 Tax=Enterobacteriaceae RepID=KGUA_ECOL5	11.40	13.04	2	3	207	23.6	6.54
B7LFX0	zapD	Cell division protein ZapD n=516 Tax=Enterobacteriaceae RepID=ZAPD_ECO55	10.72	8.91	2	3	247	28.3	6.79
A7ZHB8	ispH	4-hydroxy-3-methylbut-2-enyl diphosphate reductase n=972 Tax=Enterobacteriaceae RepID=ISPH_ECO24	10.24	11.08	2	3	316	34.8	5.30
P32680	yjaG	Uncharacterized protein YjaG n=506 Tax=Enterobacteriaceae RepID=YJAG_ECOLI	8.50	7.14	1	3	196	22.6	4.53
P31548	thiQ	Thiamine import ATP-binding protein ThiQ n=85 Tax=Escherichia coli RepID=THIQ_ECOLI	15.71	8.19	1	3	232	25.0	8.97
P0AGE5	sstT	Serine/threonine transporter SstT n=802 Tax=Enterobacteriaceae RepID=SSTT_ECO57	6.76	2.42	1	3	414	43.4	8.47
A7ZQI7	pcm	Protein-L-isoaspartate O-methyltransferase n=1110 Tax=Enterobacteriaceae RepID=PIMT_ECO24	15.88	8.65	1	3	208	23.2	7.05
P0AE28	aroM	Protein AroM n=324 Tax=Enterobacteriaceae RepID=AROM_ECOLI	13.38	6.67	1	3	225	24.9	4.92
B7UIF3	guaC	GMP reductase n=815 Tax=Enterobacteriaceae RepID=GUAC_ECO27	9.66	2.88	1	3	347	37.4	6.54
P63229	gmhB	D-glycero-beta-D-manno-heptose-1,7-bisphosphate 7-phosphatase n=527 Tax=Enterobacteriaceae RepID=GMHBB_ECO57	17.08	14.66	1	3	191	21.3	5.16
P43672	uup	ABC transporter ATP-binding protein uup n=146 Tax=Escherichia RepID=UUP_ECOLI	13.52	2.36	1	3	635	72.0	5.50
C4ZUA6	menH	2-succinyl-6-hydroxy-2,4-cyclohexadiene-1-carboxylate synthase n=117 Tax=Escherichia RepID=MENH_ECOBW	14.98	5.95	1	3	252	27.7	6.44
A7ZII0	yajQ	UPF0234 protein YajQ n=1407 Tax=cellular organisms RepID=YAJQ_ECO24	8.72	17.18	2	2	163	18.3	6.24
P76280	yobB	Uncharacterized protein YobB n=441 Tax=Enterobacteriaceae RepID=YOBB_ECOLI	8.41	14.22	2	2	218	24.4	8.70
P0AD55	ygaC	Uncharacterized protein YgaC n=1289 Tax=Enterobacteriaceae RepID=YGAC_ECO57	7.07	20.18	2	2	114	13.1	8.18
P0AFR5	yciO	Uncharacterized protein YciO n=1300 Tax=Enterobacteriaceae RepID=YCIO_ECOL6	5.10	9.71	2	2	206	23.2	6.35
P52037	ygfF	Uncharacterized oxidoreductase YgfF n=203 Tax=Enterobacteriaceae RepID=YGFF_ECOLI	7.25	12.96	2	2	247	25.9	5.92
P31475	yieP	Uncharacterized HTH-type transcriptional regulator YieP n=518 Tax=Enterobacteriaceae RepID=YIEP_ECOLI	10.70	20.43	2	2	230	26.1	6.15
P0A9T7	ybaQ	Uncharacterized HTH-type transcriptional regulator YbaQ n=718 Tax=Escherichia RepID=YBAQ_ECOL6	6.31	19.47	2	2	113	13.2	5.97
P0ACA2	yibF	Uncharacterized GST-like protein YibF n=1098 Tax=Enterobacteriaceae RepID=YIBF_ECOL6	7.79	12.87	2	2	202	22.5	5.17
A7ZIA5	frmR	Transcriptional repressor FrmR n=1338 Tax=Enterobacteriaceae RepID=FRMR_ECO24	7.43	26.37	2	2	91	10.3	6.11
P0A6W7	greA	Transcription elongation factor GreA n=1374 Tax=Enterobacteriaceae RepID=GREA_ECO57	6.39	12.66	2	2	158	17.6	4.79
Q31XD7	rimM	Ribosome maturation factor RimM n=1393 Tax=Enterobacteriaceae RepID=RIMM_SHIBS	9.24	18.38	2	2	185	21.0	4.81
P76339	yedV	Probable sensor-like histidine kinase YedV n=12 Tax=Escherichia coli RepID=YEDV_ECOLI	7.73	5.97	2	2	452	50.8	7.56
P0A9J9	pheA	P-protein n=421 Tax=Enterobacteriaceae RepID=PHEA_ECO57	7.39	5.18	2	2	386	43.1	6.68
P0AFJ6	phoB	Phosphate regulon transcriptional regulatory protein PhoB n=1320 Tax=Enterobacteriaceae RepID=PHOB_ECO57	5.90	12.23	2	2	229	26.4	5.67
P02919	mrcB	Penicillin-binding protein 1B n=114 Tax=Escherichia RepID=PBPB_ECOLI	9.29	3.79	2	2	844	94.2	9.07
P0AFH7	oppC	Oligopeptide transport system permease protein OppC n=890 Tax=Enterobacteriaceae RepID=OPPC_ECO57	7.54	5.96	2	2	302	33.0	5.66
P0ACD6	iscU	NifU-like protein n=1380 Tax=Enterobacteriaceae RepID=NIFU_ECO57	6.06	15.63	2	2	128	13.8	4.93
P0A6G4	pncC	Nicotinamide-nucleotide amidohydrolase PncC n=874 Tax=Enterobacteriaceae RepID=PNCC_ECOL6	7.54	19.39	2	2	165	17.6	5.12
P27303	emrA	Multidrug export protein EmrA n=68 Tax=Escherichia RepID=EMRA_ECOLI	5.39	5.13	2	2	390	42.7	9.33
P0AF00	moaB	Molybdenum cofactor biosynthesis protein B n=1113 Tax=Bacteria RepID=MOAB_ECO57	6.79	13.53	2	2	170	18.7	6.10
P0A9M3	hpt	Hypoxanthine phosphoribosyltransferase n=1019 Tax=Enterobacteriaceae RepID=HPRT_ECOL6	9.20	14.61	2	2	178	20.1	5.20
P0ACQ6	oxyR	Hydrogen peroxide-inducible genes activator n=1285 Tax=Enterobacteriaceae RepID=OXYR_ECO57	4.77	5.57	2	2	305	34.3	6.40
P76270	msrC	Free methionine-R-sulfoxide reductase n=77 Tax=Escherichia RepID=MSRC_ECOLI	5.48	11.52	2	2	165	18.1	4.83
C4ZVL3	pdxB	Erythronate-4-phosphate dehydrogenase n=12 Tax=Enterobacteriaceae RepID=PDXB_ECOBW	5.23	5.56	2	2	378	41.3	6.70
P06612	topA	DNA topoisomerase 1 n=395 Tax=Enterobacteriaceae RepID=TOP1_ECOLI	6.99	3.47	2	2	865	97.3	8.46
P0ABS6	dnaG	DNA primase n=882 Tax=Enterobacteriaceae RepID=DNAG_ECO57	6.10	3.44	2	2	581	65.5	6.00
C4ZU91	yfaY	CinA-like protein n=183 Tax=Escherichia RepID=CINAL_ECOBW	5.93	5.25	2	2	400	44.2	5.68
Q46948	yajL	Chaperone protein YajL n=120 Tax=Escherichia RepID=YAJL_ECOLI	7.43	12.24	2	2	196	20.8	5.38
P37024	hrpB	ATP-dependent RNA helicase HrpB n=10 Tax=Escherichia coli RepID=HRPB_ECOLI	7.10	4.2	2	2	809	89.1	6.52
P45395	kdsD	Arabinose 5-phosphate isomerase KdsD n=971 Tax=Enterobacteriaceae RepID=KDSD_ECOLI	5.54	7.93	2	2	328	35.2	6.71
P67698	hicB	Antitoxin HicB n=718 Tax=Enterobacteriaceae RepID=HICB_ECO57	8.27	20.29	2	2	138	15.2	5.08
P0A6A5	ackA	Acetate kinase n=1320 Tax=Enterobacteriaceae RepID=ACKA_ECO57	10.48	11.25	2	2	400	43.3	6.28
Q46829	bglA	6-phospho-beta-glucosidase BglA n=21 Tax=Enterobacteriaceae RepID=BGLA_ECOLI	8.14	5.64	2	2	479	55.3	5.86
P77247	yniC	2-deoxyglucose-6-phosphate phosphatase n=181 Tax=Escherichia RepID=YNIC_ECOLI	6.20	11.71	2	2	222	24.3	4.96

## Sheet: A31V-∆N37_2.5h #2
Accession	Name	Description	Score A2	Coverage A2	# Peptides A2	# PSM A2	# AAs	MW [kDa]	calc. pI
P08390	usg	USG-1 protein n=220 Tax=Escherichia RepID=USG_ECOLI	49.49	29.08	8	15	337	36.3	4.48
P15254	purL	Phosphoribosylformylglycinamidine synthase n=67 Tax=Escherichia RepID=PUR4_ECOLI	26.90	7.72	7	7	1295	141.3	5.41
P0ACR6	yeiE	Uncharacterized HTH-type transcriptional regulator YeiE n=1182 Tax=Enterobacteriaceae RepID=YEIE_ECO57	58.89	35.84	7	13	293	32.7	6.54
P0A9J2	rng	Ribonuclease G n=1342 Tax=Enterobacteriaceae RepID=RNG_ECO57	34.13	20.86	7	8	489	55.3	5.87
P0A9U5	ybiT	Uncharacterized ABC transporter ATP-binding protein YbiT n=1150 Tax=Enterobacteriaceae RepID=YBIT_ECO57	32.69	18.68	7	8	530	59.8	5.08
P0AB72	fbaA	Fructose-bisphosphate aldolase class 2 n=1018 Tax=Enterobacteriaceae RepID=ALF_ECO57	28.94	22.56	6	7	359	39.1	5.86
P0AE80	corC	Magnesium and cobalt efflux protein CorC n=1409 Tax=Enterobacteriaceae RepID=CORC_ECO57	28.51	19.86	6	9	292	33.3	4.70
P24255	rpoN	RNA polymerase sigma-54 factor n=121 Tax=Escherichia RepID=RP54_ECOLI	38.53	19.71	6	8	477	54.0	4.75
P0ADG8	guaB	Inosine-5'-monophosphate dehydrogenase n=923 Tax=Enterobacteriaceae RepID=IMDH_ECO57	71.26	21.52	5	15	488	52.0	6.42
C4ZZU9	queF	NADPH-dependent 7-cyano-7-deazaguanine reductase n=117 Tax=Escherichia RepID=QUEF_ECOBW	15.12	19.5	5	5	282	32.6	6.13
P0A928	tsx	Nucleoside-specific channel-forming protein tsx n=966 Tax=Enterobacteriaceae RepID=TSX_ECO57	32.26	29.93	5	8	294	33.6	5.33
P63419	yhbs	Uncharacterized N-acetyltransferase YhbS n=1340 Tax=Enterobacteriaceae RepID=YHBS_ECO57	23.70	35.33	5	7	167	18.5	4.73
B7M0T8	nanR	Transcriptional regulator NanR n=401 Tax=Enterobacteriaceae RepID=NANR_ECO8A	25.34	28.9	5	6	263	29.5	6.47
P12758	udp	Uridine phosphorylase n=669 Tax=Escherichia RepID=UDP_ECOLI	54.38	32.02	5	11	253	27.1	6.21
C4ZRP7	hemL	Glutamate-1-semialdehyde 2,1-aminomutase n=11 Tax=Escherichia coli RepID=GSA_ECOBW	28.42	16.67	5	6	426	45.3	4.84
C4ZY73	tus	DNA replication terminus site-binding protein n=109 Tax=Escherichia RepID=TUS_ECOBW	18.04	23.95	5	5	309	35.8	9.55
P0ACA2	yibF	Uncharacterized GST-like protein YibF n=1098 Tax=Enterobacteriaceae RepID=YIBF_ECOL6	31.17	35.15	5	7	202	22.5	5.17
P0AEP5	galU	UTP--glucose-1-phosphate uridylyltransferase n=1305 Tax=Enterobacteriaceae RepID=GALU_ECO57	19.30	15.56	5	6	302	32.9	5.24
P0A9L3	fklB	FKBP-type 22 kDa peptidyl-prolyl cis-trans isomerase n=1004 Tax=Enterobacteriaceae RepID=FKBB_ECOLI	19.13	30.58	5	5	206	22.2	4.89
P76558	maeB	NADP-dependent malic enzyme n=129 Tax=Enterobacteriaceae RepID=MAO2_ECOLI	24.68	6.06	4	7	759	82.4	5.50
P07862	ddlB	D-alanine--D-alanine ligase B n=541 Tax=Enterobacteriaceae RepID=DDLB_ECOLI	28.17	19.93	4	7	306	32.8	4.84
P30178	ybiC	Uncharacterized oxidoreductase YbiC n=255 Tax=Enterobacteriaceae RepID=YBIC_ECOLI	25.43	18.56	4	6	361	38.9	6.43
Q0TGH3	yeeN	Probable transcriptional regulatory protein YeeN n=793 Tax=Enterobacteriaceae RepID=YEEN_ECOL5	15.38	20.17	4	5	238	25.9	4.82
C4ZT10	uxuA	Mannonate dehydratase n=149 Tax=Escherichia coli RepID=UXUA_ECOBW	15.33	13.96	4	4	394	44.8	5.62
A7ZHL0	speE	Spermidine synthase n=447 Tax=Enterobacteriaceae RepID=SPEE_ECO24	19.91	23.26	4	5	288	32.3	5.66
P0ADT7	ygiC	Putative acid--amine ligase YgiC n=986 Tax=cellular organisms RepID=YGIC_ECO57	13.44	12.69	4	4	386	45.0	4.77
P23331	tdk	Thymidine kinase n=99 Tax=Escherichia RepID=KITH_ECOLI	31.48	35.12	4	6	205	23.4	6.39
P0A9C3	galM	Aldose 1-epimerase n=513 Tax=cellular organisms RepID=GALM_ECOLI	16.21	15.03	4	6	346	38.2	5.01
P75828	ybjD	Uncharacterized protein YbjD n=134 Tax=Escherichia RepID=YBJD_ECOLI	10.89	7.43	4	4	552	63.5	9.26
C4ZRM7	panB	3-methyl-2-oxobutanoate hydroxymethyltransferase n=148 Tax=Enterobacteriaceae RepID=PANB_ECOBW	45.90	28.03	4	9	264	28.2	5.30
P0AES0	gss	Bifunctional glutathionylspermidine synthetase/amidase n=445 Tax=Enterobacteriaceae RepID=GSP_ECOLI	36.35	10.5	4	8	619	70.5	5.29
A7ZTP0	ibpB	Small heat shock protein IbpB n=1374 Tax=Enterobacteriaceae RepID=IBPB_ECO24	23.71	36.62	4	7	142	16.1	5.29
P09030	xthA	Exodeoxyribonuclease III n=439 Tax=Enterobacteriaceae RepID=EX3_ECOLI	16.10	16.79	4	5	268	30.9	6.19
P37024	hrpB	ATP-dependent RNA helicase HrpB n=10 Tax=Escherichia coli RepID=HRPB_ECOLI	23.47	7.66	4	5	809	89.1	6.52
A7ZHB8	ispH	4-hydroxy-3-methylbut-2-enyl diphosphate reductase n=972 Tax=Enterobacteriaceae RepID=ISPH_ECO24	17.38	18.99	4	5	316	34.8	5.30
P0AEH3	elaA	Protein ElaA n=509 Tax=Enterobacteriaceae RepID=ELAA_ECOLI	13.57	20.92	4	4	153	17.4	4.87
P27245	marR	Multiple antibiotic resistance protein MarR n=100 Tax=Escherichia RepID=MARR_ECOLI	24.10	29.86	3	5	144	16.1	8.25
P69784	crr	Glucose-specific phosphotransferase enzyme IIA component n=1358 Tax=Enterobacteriaceae RepID=PTGA_ECOL6	23.73	33.73	3	5	169	18.2	4.84
A7ZII0	yajQ	UPF0234 protein YajQ n=1407 Tax=cellular organisms RepID=YAJQ_ECO24	18.00	28.22	3	4	163	18.3	6.24
P0A9W9	yrdA	Protein YrdA n=935 Tax=Enterobacteriaceae RepID=YRDA_ECOLI	13.63	26.09	3	4	184	20.2	5.55
P50456	mlc	Protein mlc n=136 Tax=Escherichia RepID=MLC_ECOLI	12.86	8.13	3	4	406	44.3	6.23
P05804	uidA	Beta-glucuronidase n=244 Tax=cellular organisms RepID=BGLR_ECOLI	14.52	5.97	3	4	603	68.4	5.45
P67698	hicB	Antitoxin HicB n=718 Tax=Enterobacteriaceae RepID=HICB_ECO57	15.66	26.81	3	4	138	15.2	5.08
P0AAU1	ybeL	Uncharacterized protein YbeL n=1361 Tax=Enterobacteriaceae RepID=YBEL_ECO57	7.56	23.75	3	3	160	18.8	5.20
C4ZUK0	tusD	Sulfurtransferase TusD n=170 Tax=Escherichia RepID=TUSD_ECOBW	15.37	46.88	3	3	128	13.6	5.05
P0ABU3	ychF	Ribosome-binding ATPase YchF n=977 Tax=Bacteria RepID=YCHF_ECO57	10.92	10.47	3	3	363	39.6	4.96
P76339	yedV	Probable sensor-like histidine kinase YedV n=12 Tax=Escherichia coli RepID=YEDV_ECOLI	11.25	8.19	3	3	452	50.8	7.56
P17117	nfsA	Oxygen-insensitive NADPH nitroreductase n=257 Tax=Enterobacteriaceae RepID=NFSA_ECOLI	10.71	19.17	3	3	240	26.8	6.93
P0A7B0	ppa	Inorganic pyrophosphatase n=526 RepID=IPYR_ECO57	9.84	19.32	3	3	176	19.7	5.17
A7ZKJ4	fabH	3-oxoacyl-[acyl-carrier-protein] synthase 3 n=1048 Tax=Enterobacteriaceae RepID=FABH_ECO24	12.39	14.83	3	3	317	33.5	5.25
P0AF04	mog	Molybdopterin adenylyltransferase n=399 Tax=Enterobacteriaceae RepID=MOG_ECO57	8.97	17.95	3	3	195	21.2	5.02
P0A869	talA	Transaldolase A n=1050 Tax=Enterobacteriaceae RepID=TALA_ECO57	24.87	12.97	3	6	316	35.6	6.27
P0ACA8	gstB	Glutathione S-transferase GstB n=1270 Tax=Enterobacteriaceae RepID=GSTB_ECOL6	30.46	24.04	3	6	208	23.7	5.17
C4ZTK3	cof	HMP-PP phosphatase n=89 Tax=Escherichia RepID=COF_ECOBW	20.72	13.97	3	5	272	30.4	6.02
H0QA83	ribC	Riboflavin synthase, alpha subunit n=1 Tax=Escherichia coli str. K-12 substr. MDS42 RepID=H0QA83_ECOLI	17.47	15.49	3	4	213	23.5	6.21
P76187	ydhF	Oxidoreductase YdhF n=579 Tax=Enterobacteriaceae RepID=YDHF_ECOLI	13.31	14.09	3	4	298	33.7	6.18
A7ZLA9	rnb	Exoribonuclease 2 n=271 Tax=Escherichia RepID=RNB_ECO24	12.20	5.43	3	4	644	72.4	5.62
P35340	ahpF	Alkyl hydroperoxide reductase subunit F n=998 Tax=Enterobacteriaceae RepID=AHPF_ECOLI	13.02	7.1	3	4	521	56.1	5.68
P32680	yjaG	Uncharacterized protein YjaG n=506 Tax=Enterobacteriaceae RepID=YJAG_ECOLI	8.52	15.82	3	3	196	22.6	4.53
P33570	tktB	Transketolase 2 n=265 Tax=Enterobacteriaceae RepID=TKT2_ECOLI	9.87	7.35	3	3	667	73.0	6.29
A7ZIA5	frmR	Transcriptional repressor FrmR n=1338 Tax=Enterobacteriaceae RepID=FRMR_ECO24	9.77	35.16	3	3	91	10.3	6.11
B7URX9	pdxH	Pyridoxine/pyridoxamine 5'-phosphate oxidase n=449 Tax=Enterobacteriaceae RepID=PDXH_ECO27	8.90	17.89	3	3	218	25.5	9.16
C4ZZI8	proQ	ProP effector n=79 Tax=Escherichia RepID=PROQ_ECOBW	8.79	10.34	3	3	232	25.9	9.64
P0AAJ3	fdnH	Formate dehydrogenase, nitrate-inducible, iron-sulfur subunit n=565 Tax=Bacteria RepID=FDNH_ECOLI	9.24	11.56	3	3	294	32.2	5.90
P76213	cho	Excinuclease cho n=146 Tax=Enterobacteriaceae RepID=CHO_ECOLI	14.77	6.44	2	5	295	33.7	8.79
P52096	yaeR	Uncharacterized protein YaeR n=84 Tax=Escherichia coli RepID=YAER_ECOLI	19.56	30.23	2	4	129	14.7	5.27
P27278	nadR	Trifunctional NAD biosynthesis/regulator protein NadR n=65 Tax=Escherichia coli RepID=NADR_ECOLI	14.48	5.61	2	4	410	47.3	5.63
C4ZXJ1	mtlD	Mannitol-1-phosphate 5-dehydrogenase n=12 Tax=Escherichia coli RepID=MTLD_ECOBW	21.31	11.26	2	4	382	41.1	5.58
P83843	nudF	ADP-ribose pyrophosphatase n=1225 Tax=Enterobacteriaceae RepID=ADPP_ECO57	15.91	18.18	2	4	209	23.7	5.07
A7ZRX6	uxaC	Uronate isomerase n=776 Tax=cellular organisms RepID=UXAC_ECO24	8.46	4.68	2	3	470	54.0	5.71
P0ADV6	yhbW	Uncharacterized protein YhbW n=714 Tax=Enterobacteriaceae RepID=YHBW_ECOL6	10.79	7.76	2	3	335	37.1	6.47
P77376	ydgJ	Uncharacterized oxidoreductase YdgJ n=11 Tax=Escherichia coli RepID=YDGJ_ECOLI	15.60	11.85	2	3	346	38.2	5.78
P31475	yieP	Uncharacterized HTH-type transcriptional regulator YieP n=518 Tax=Enterobacteriaceae RepID=YIEP_ECOLI	17.81	20.43	2	3	230	26.1	6.15
P0AEF6	dpiA	Transcriptional regulatory protein DpiA n=1210 Tax=Enterobacteriaceae RepID=DPIA_ECO57	12.83	15.04	2	3	226	25.4	7.02
P76268	kdgR	Transcriptional regulator KdgR n=74 Tax=Enterobacteriaceae RepID=KDGR_ECOLI	11.56	10.65	2	3	263	30.0	5.58
P0A9K7	phoU	Phosphate-specific transport system accessory protein PhoU n=604 Tax=Enterobacteriaceae RepID=PHOU_ECOLI	9.72	11.2	2	3	241	27.4	5.31
C4ZRZ9	solA	N-methyl-L-tryptophan oxidase n=116 Tax=Escherichia RepID=MTOX_ECOBW	10.55	9.41	2	3	372	40.9	5.36
Q8XAW8	rbsD	D-ribose pyranase n=370 Tax=Escherichia RepID=RBSD_ECO57	9.88	17.99	2	3	139	15.3	6.39
P0AB82	ilvE	Branched-chain-amino-acid aminotransferase n=1184 Tax=Enterobacteriaceae RepID=ILVE_ECO57	14.61	11.33	2	3	309	34.1	5.82
P64583	yqjD	Uncharacterized protein YqjD n=1358 Tax=Enterobacteriaceae RepID=YQJD_ECO57	18.34	25.74	2	4	101	11.0	9.09
A7ZPA9	yfbV	UPF0208 membrane protein YfbV n=1112 Tax=Enterobacteriaceae RepID=YFBV_ECO24	10.68	17.22	2	3	151	17.2	9.94
A7ZKS2	hflD	High frequency lysogenization protein HflD n=633 Tax=Enterobacteriaceae RepID=HFLD_ECO24	15.55	15.49	2	3	213	22.9	9.25
C4ZZ41	ilvD	Dihydroxy-acid dehydratase n=97 Tax=Escherichia RepID=ILVD_ECOBW	9.95	3.73	2	3	616	65.5	5.90
A7ZQP8	fucU	L-fucose mutarotase n=1387 Tax=Enterobacteriaceae RepID=FUCM_ECO24	5.83	15	2	2	140	15.5	5.86
P0A9D6	cysE	Serine acetyltransferase n=1372 Tax=Enterobacteriaceae RepID=CYSE_ECO57	13.33	11.72	2	4	273	29.3	6.52
P0A8Y2	yjjG	Pyrimidine 5'-nucleotidase YjjG n=301 Tax=Escherichia coli RepID=YJJG_ECO57	18.67	16.89	2	4	225	25.3	4.91
P0A974	cspE	Cold shock-like protein CspE n=1426 Tax=Gammaproteobacteria RepID=CSPE_ECO57	11.86	31.88	2	4	69	7.5	8.54
P30128	greB	Transcription elongation factor GreB n=294 Tax=Enterobacteriaceae RepID=GREB_ECOLI	9.41	13.29	2	3	158	18.5	8.03
P69055	sdhC	Succinate dehydrogenase cytochrome b556 subunit n=511 Tax=Enterobacteriaceae RepID=DHSC_ECO57	14.02	18.6	2	3	129	14.3	9.86
P0AGL5	ratA	Ribosome association toxin RatA n=372 Tax=Enterobacteriaceae RepID=RATA_ECOLI	6.97	11.39	2	3	158	17.7	8.46
P0AD13	yeeZ	Protein YeeZ n=762 Tax=Bacteria RepID=YEEZ_ECO57	9.95	11.31	2	3	274	29.7	5.47
P0ABE3	bolA	Protein BolA n=1354 Tax=Enterobacteriaceae RepID=BOLA_ECOL6	14.76	26.67	2	3	105	12.0	6.68
A7ZPS1	purC	Phosphoribosylaminoimidazole-succinocarboxamide synthase n=1338 Tax=Enterobacteriaceae RepID=PUR7_ECO24	11.59	9.28	2	3	237	27.0	5.16
P31224	acrB	Multidrug efflux pump subunit AcrB n=585 Tax=Enterobacteriaceae RepID=ACRB_ECOLI	9.56	2.57	2	3	1049	113.5	5.57
C4ZX84	xseA	Exodeoxyribonuclease 7 large subunit n=107 Tax=Escherichia RepID=EX7L_ECOBW	9.20	4.82	2	3	456	51.8	9.98
P0ACF2	hupA	DNA-binding protein HU-alpha n=1444 Tax=Enterobacteriaceae RepID=DBHA_ECO57	12.59	32.22	2	3	90	9.5	9.58
P0AE28	aroM	Protein AroM n=324 Tax=Enterobacteriaceae RepID=AROM_ECOLI	12.76	6.67	1	3	225	24.9	4.92
P0ABU1	menB	1,4-Dihydroxy-2-naphthoyl-CoA synthase n=916 Tax=Enterobacteriaceae RepID=MENB_ECOL6	6.67	2.46	1	3	285	31.6	6.42
P0AF27	narJ	Nitrate reductase molybdenum cofactor assembly chaperone NarJ n=469 Tax=Bacteria RepID=NARJ_ECO57	11.04	5.08	1	3	236	26.4	4.89
P37051	purU	Formyltetrahydrofolate deformylase n=90 Tax=Escherichia RepID=PURU_ECOLI	18.88	9.29	1	3	280	31.9	7.01
P08660	lysC	Lysine-sensitive aspartokinase 3 n=139 Tax=Escherichia RepID=AK3_ECOLI	45.07	4.23	1	10	449	48.5	5.11
B7MG58	yfbU	UPF0304 protein YfbU n=1369 Tax=Enterobacteriaceae RepID=YFBU_ECO45	7.80	18.29	2	2	164	19.5	6.52
A7ZJT5	ybjQ	UPF0145 protein YbjQ n=1281 Tax=Enterobacteriaceae RepID=YBJQ_ECO24	6.07	17.76	2	2	107	11.4	4.97
P65368	yqcA	Uncharacterized protein YqcA n=623 Tax=Enterobacteriaceae RepID=YQCA_ECO57	7.94	15.44	2	2	149	16.3	4.09
P0AD55	ygaC	Uncharacterized protein YgaC n=1289 Tax=Enterobacteriaceae RepID=YGAC_ECO57	7.14	21.93	2	2	114	13.1	8.18
P0AB30	yceD	Uncharacterized protein YceD n=1275 Tax=Enterobacteriaceae RepID=YCED_ECO57	6.87	13.29	2	2	173	19.3	4.55
P75863	ycbX	Uncharacterized protein YcbX n=157 Tax=Enterobacteriaceae RepID=YCBX_ECOLI	10.14	8.67	2	2	369	40.6	7.65
P46890	ybaE	Uncharacterized protein YbaE n=76 Tax=Escherichia RepID=YBAE_ECOLI	6.96	5.3	2	2	566	65.0	7.31
P0A9T7	ybaQ	Uncharacterized HTH-type transcriptional regulator YbaQ n=718 Tax=Escherichia RepID=YBAQ_ECOL6	5.76	19.47	2	2	113	13.2	5.97
A7ZUD3	tpiA	Triosephosphate isomerase n=1403 Tax=cellular organisms RepID=TPIS_ECO24	5.87	8.24	2	2	255	27.0	5.96
A7ZMA4	slyA	Transcriptional regulator SlyA n=740 Tax=Enterobacteriaceae RepID=SLYA_ECO24	7.60	15.28	2	2	144	16.3	7.14
A7ZIE2	rdgC	Recombination-associated protein RdgC n=817 Tax=Enterobacteriaceae RepID=RDGC_ECO24	8.14	8.91	2	2	303	34.0	5.40
C4ZVU9	pdxK	Pyridoxine kinase n=114 Tax=Escherichia RepID=PDXK_ECOBW	7.73	9.19	2	2	283	30.8	5.34
P23256	malY	Protein MalY n=168 Tax=Enterobacteriaceae RepID=MALY_ECOLI	6.44	5.64	2	2	390	43.6	5.45
P27294	inaA	Protein InaA n=400 Tax=Enterobacteriaceae RepID=INAA_ECOLI	4.46	7.87	2	2	216	25.3	9.04
C4ZX74	purM	Phosphoribosylformylglycinamidine cyclo-ligase n=81 Tax=Enterobacteriaceae RepID=PUR5_ECOBW	5.82	8.12	2	2	345	36.8	4.96
C4ZS30	plsX	Phosphate acyltransferase n=10 Tax=Escherichia coli RepID=PLSX_ECOBW	9.06	7.58	2	2	356	38.2	9.17
P32131	hemN	Oxygen-independent coproporphyrinogen-III oxidase n=734 Tax=Enterobacteriaceae RepID=HEMN_ECOLI	5.04	5.69	2	2	457	52.7	6.06
B1XE52	betA	Oxygen-dependent choline dehydrogenase n=178 Tax=Escherichia RepID=BETA_ECODH	9.73	6.47	2	2	556	61.8	5.71
C4ZUA4	menC	o-succinylbenzoate synthase n=117 Tax=Enterobacteriaceae RepID=MENC_ECOBW	4.89	7.19	2	2	320	35.5	4.96
P0AD57	ispB	Octaprenyl-diphosphate synthase n=810 Tax=Enterobacteriaceae RepID=ISPB_ECOLI	8.32	11.76	2	2	323	35.2	4.81
P12282	moeB	Molybdopterin-synthase adenylyltransferase n=116 Tax=Escherichia RepID=MOEB_ECOLI	5.60	9.24	2	2	249	26.7	5.06
P0AF00	moaB	Molybdenum cofactor biosynthesis protein B n=1113 Tax=Bacteria RepID=MOAB_ECO57	7.11	13.53	2	2	170	18.7	6.10
A7ZUR5	lexA	LexA repressor n=1411 Tax=Enterobacteriaceae RepID=LEXA_ECO24	5.87	21.29	2	2	202	22.3	6.71
P06989	hisI	Histidine biosynthesis bifunctional protein HisIE n=81 Tax=Bacteria RepID=HIS2_ECOLI	6.56	13.79	2	2	203	22.7	5.41
B7UIF3	guaC	GMP reductase n=815 Tax=Enterobacteriaceae RepID=GUAC_ECO27	6.04	5.48	2	2	347	37.4	6.54
P14175	proV	Glycine betaine/L-proline transport ATP-binding protein ProV n=548 Tax=Enterobacteriaceae RepID=PROV_ECOLI	5.23	6.75	2	2	400	44.1	5.57
A7ZTQ6	recF	DNA replication and repair protein RecF n=1205 Tax=Enterobacteriaceae RepID=RECF_ECO24	5.29	5.88	2	2	357	40.5	7.25
P63229	gmhB	D-glycero-beta-D-manno-heptose-1,7-bisphosphate 7-phosphatase n=527 Tax=Enterobacteriaceae RepID=GMHBB_ECO57	7.61	19.37	2	2	191	21.3	5.16
C4ZSF3	dcd	Deoxycytidine triphosphate deaminase n=14 Tax=Escherichia coli RepID=DCD_ECOBW	7.10	11.92	2	2	193	21.2	5.91
A7ZHM0	panD	Aspartate 1-decarboxylase n=1325 Tax=Enterobacteriaceae RepID=PAND_ECO24	5.71	21.43	2	2	126	13.8	6.16
P0A8Z1	yciA	Acyl-CoA thioester hydrolase YciA n=1147 Tax=Enterobacteriaceae RepID=YCIA_ECOL6	6.05	7.58	2	2	132	14.2	7.88
Q46829	bglA	6-phospho-beta-glucosidase BglA n=21 Tax=Enterobacteriaceae RepID=BGLA_ECOLI	9.59	7.52	2	2	479	55.3	5.86
C4ZUA7	menD	2-succinyl-5-enolpyruvyl-6-hydroxy-3-cyclohexene-1-carboxylate synthase n=183 Tax=Escherichia RepID=MEND_ECOBW	7.13	5.04	2	2	556	61.3	6.57
P37689	gpmI	2,3-bisphosphoglycerate-independent phosphoglycerate mutase n=59 Tax=Escherichia RepID=GPMI_ECOLI	9.01	7.98	2	2	514	56.2	5.29
B7M403	hisA	1-(5-phosphoribosyl)-5-[(5-phosphoribosylamino)methylideneamino] imidazole-4-carboxamide isomerase n=37 Tax=Enterobacteriaceae RepID=HIS4_ECO8A	7.99	13.06	2	2	245	26.0	5.11

## Sheet: A31V-∆N37_0.5h #3
Accession	Name	Description	Score A2	Coverage A2	# Peptides A2	# PSM A2	# AAs	MW [kDa]	calc. pI
P0AFF8	nusA	Transcription termination/antitermination protein NusA n=1036 Tax=Enterobacteriaceae RepID=NUSA_ECO57	82.67	29.29	11	19	495	54.8	4.64
P0AAJ6	fdoH	Formate dehydrogenase-O iron-sulfur subunit n=988 Tax=Enterobacteriaceae RepID=FDOH_ECOL6	53.47	35.67	9	14	300	33.1	5.33
A7ZR34	pgk	Phosphoglycerate kinase n=1167 Tax=Enterobacteriaceae RepID=PGK_ECO24	83.62	29.72	7	14	387	41.1	5.22
P08390	usg	USG-1 protein n=220 Tax=Escherichia RepID=USG_ECOLI	33.97	21.96	5	11	337	36.3	4.48
P13445	rpoS	RNA polymerase sigma factor RpoS n=8 Tax=Escherichia coli RepID=RPOS_ECOLI	41.12	39.09	8	10	330	37.9	4.94
A7ZKV8	fadR	Fatty acid metabolism regulator protein n=1391 Tax=Enterobacteriaceae RepID=FADR_ECO24	41.57	26.78	4	9	239	27.0	7.02
P0A9G9	modE	Transcriptional regulator ModE n=942 Tax=Enterobacteriaceae RepID=MODE_ECO57	42.35	29.39	5	9	262	28.3	5.44
P25553	aldA	Lactaldehyde dehydrogenase n=87 Tax=Escherichia RepID=ALDA_ECOLI	30.17	17.75	7	8	479	52.2	5.15
C4ZXK8	tdh	L-threonine 3-dehydrogenase n=52 Tax=Escherichia RepID=TDH_ECOBW	28.88	27.86	6	8	341	37.2	6.38
P0A9J2	rng	Ribonuclease G n=1342 Tax=Enterobacteriaceae RepID=RNG_ECO57	35.46	17.38	6	8	489	55.3	5.87
P23836	phoP	Transcriptional regulatory protein PhoP n=224 Tax=Escherichia RepID=PHOP_ECOLI	32.18	30.49	5	8	223	25.5	5.26
P0ABH8	gltA	Citrate synthase n=1084 Tax=Enterobacteriaceae RepID=CISY_ECOL6	41.26	15.46	3	8	427	48.0	6.68
P0A9H8	cfa	Cyclopropane-fatty-acyl-phospholipid synthase n=689 Tax=Enterobacteriaceae RepID=CFA_ECOL6	22.29	19.11	6	7	382	43.9	6.05
P69925	nrdB	Ribonucleoside-diphosphate reductase 1 subunit beta n=554 Tax=Enterobacteriaceae RepID=RIR2_ECO57	25.40	18.35	5	7	376	43.5	4.81
P07003	poxB	Pyruvate dehydrogenase [ubiquinone] n=91 Tax=Escherichia RepID=POXB_ECOLI	23.61	9.79	5	7	572	62.0	6.28
A7ZPX4	iscS	Cysteine desulfurase n=1398 Tax=Bacteria RepID=ISCS_ECO24	22.86	17.57	6	7	404	45.1	6.37
C4ZRM7	panB	3-methyl-2-oxobutanoate hydroxymethyltransferase n=148 Tax=Enterobacteriaceae RepID=PANB_ECOBW	35.29	31.44	4	7	264	28.2	5.30
P0A7B0	ppa	Inorganic pyrophosphatase n=526 RepID=IPYR_ECO57	21.11	33.52	6	6	176	19.7	5.17
A7ZVS6	deoB	Phosphopentomutase n=1128 Tax=Enterobacteriaceae RepID=DEOB_ECO24	22.04	19.16	6	6	407	44.3	5.29
P0A9L3	fklB	FKBP-type 22 kDa peptidyl-prolyl cis-trans isomerase n=1004 Tax=Enterobacteriaceae RepID=FKBB_ECOLI	21.63	24.27	4	6	206	22.2	4.89
P67661	yhaJ	Uncharacterized HTH-type transcriptional regulator YhaJ n=439 Tax=Escherichia RepID=YHAJ_ECO57	23.24	19.46	4	6	298	33.2	6.44
P69876	potA	Spermidine/putrescine import ATP-binding protein PotA n=933 Tax=Enterobacteriaceae RepID=POTA_ECO57	23.75	13.76	4	6	378	43.0	5.30
P0AEP5	galU	UTP--glucose-1-phosphate uridylyltransferase n=1305 Tax=Enterobacteriaceae RepID=GALU_ECO57	19.37	12.58	4	6	302	32.9	5.24
P0A952	speG	Spermidine N(1)-acetyltransferase n=643 Tax=Enterobacteriaceae RepID=ATDA_ECO57	23.65	34.95	5	6	186	21.9	6.68
P75745	ybgk	Uncharacterized protein YbgK n=134 Tax=Escherichia RepID=YBGK_ECOLI	16.23	15.16	5	6	310	34.4	8.35
P37349	dhaM	PTS-dependent dihydroxyacetone kinase, phosphotransferase subunit DhaM n=152 Tax=Escherichia RepID=DHAM_ECOLI	25.92	19.07	6	6	472	51.4	4.73
P0A9Q3	arcA	Aerobic respiration control protein ArcA n=1411 Tax=Enterobacteriaceae RepID=ARCA_ECO57	26.47	30.25	5	6	238	27.3	5.33
P27298	prlC	Oligopeptidase A n=200 Tax=Enterobacteriaceae RepID=OPDA_ECOLI	19.55	7.65	5	6	680	77.1	5.26
A7ZKK1	tmk	Thymidylate kinase n=600 Tax=Enterobacteriaceae RepID=KTHY_ECO24	23.05	20.66	4	6	213	23.8	5.52
P0A6A5	ackA	Acetate kinase n=1320 Tax=Enterobacteriaceae RepID=ACKA_ECO57	21.48	20.75	5	5	400	43.3	6.28
P33029	yeiQ	Uncharacterized oxidoreductase YeiQ n=103 Tax=Escherichia RepID=YEIQ_ECOLI	15.87	10.86	5	5	488	54.0	6.14
C4ZRP7	hemL	Glutamate-1-semialdehyde 2,1-aminomutase n=11 Tax=Escherichia coli RepID=GSA_ECOBW	20.67	14.55	4	5	426	45.3	4.84
P09053	avtA	Valine--pyruvate aminotransferase n=11 Tax=Escherichia coli RepID=AVTA_ECOLI	14.89	9.11	4	5	417	46.7	5.96
P0A9W9	yrdA	Protein YrdA n=935 Tax=Enterobacteriaceae RepID=YRDA_ECOLI	19.31	26.09	3	5	184	20.2	5.55
C4ZQ57	pncB	Nicotinate phosphoribosyltransferase n=139 Tax=Escherichia RepID=PNCB_ECOBW	20.48	11.75	3	5	400	45.9	6.70
P27278	nadR	Trifunctional NAD biosynthesis/regulator protein NadR n=65 Tax=Escherichia coli RepID=NADR_ECOLI	13.59	7.32	3	5	410	47.3	5.63
P0AED2	uspA	Universal stress protein A n=1454 Tax=Enterobacteriaceae RepID=USPA_ECO57	29.59	36.11	2	5	144	16.1	5.29
P68188	malK	Maltose/maltodextrin import ATP-binding protein MalK n=1179 Tax=Enterobacteriaceae RepID=MALK_ECO57	23.90	10.51	2	5	371	41.0	6.70
P0AB78	kbl	2-amino-3-ketobutyrate coenzyme A ligase n=727 Tax=Enterobacteriaceae RepID=KBL_ECO57	17.01	17.09	5	5	398	43.1	5.97
P38038	cysJ	Sulfite reductase [NADPH] flavoprotein alpha-component n=9 Tax=Escherichia coli RepID=CYSJ_ECOLI	19.34	9.85	4	5	599	66.2	5.02
P0AE80	corC	Magnesium and cobalt efflux protein CorC n=1409 Tax=Enterobacteriaceae RepID=CORC_ECO57	16.74	19.52	5	5	292	33.3	4.70
P23839	yicC	UPF0701 protein YicC n=118 Tax=Escherichia RepID=YICC_ECOLI	19.34	18.12	4	5	287	33.2	5.12
P0AAJ3	fdnH	Formate dehydrogenase, nitrate-inducible, iron-sulfur subunit n=565 Tax=Bacteria RepID=FDNH_ECOLI	15.52	13.95	4	5	294	32.2	5.90
A7ZTV8	kup	Low affinity potassium transport system protein kup n=924 Tax=Enterobacteriaceae RepID=KUP_ECO24	14.85	5.47	4	5	622	69.2	9.01
P0A6M3	dsbB	Disulfide bond formation protein B n=816 Tax=Enterobacteriaceae RepID=DSBB_ECO57	16.54	20.45	3	5	176	20.1	8.47
P69406	rcsA	Transcriptional regulatory protein RcsA n=429 Tax=Escherichia coli RepID=RCSA_ECO57	18.20	13.04	3	5	207	23.5	9.19
P76539	ypeA	Acetyltransferase YpeA n=136 Tax=Escherichia RepID=YPEA_ECOLI	16.34	24.82	3	5	141	16.3	4.94
P77171	ydcI	Uncharacterized HTH-type transcriptional regulator YdcI n=121 Tax=Escherichia RepID=YDCI_ECOLI	17.69	20.2	3	5	307	33.4	7.97
P18811	malI	Maltose regulon regulatory protein MalI n=186 Tax=Enterobacteriaceae RepID=MALI_ECOLI	27.55	10.23	2	5	342	36.6	6.95
A7ZL79	trpB	Tryptophan synthase beta chain n=536 Tax=Enterobacteriaceae RepID=TRPB_ECO24	20.25	19.9	4	4	397	43.0	6.09
A7ZPS1	purC	Phosphoribosylaminoimidazole-succinocarboxamide synthase n=1338 Tax=Enterobacteriaceae RepID=PUR7_ECO24	16.60	16.88	3	4	237	27.0	5.16
P39161	uxuR	Uxu operon transcriptional regulator n=331 Tax=Enterobacteriaceae RepID=UXUR_ECOLI	15.83	12.84	3	4	257	29.3	5.14
A7ZSD0	mdh	Malate dehydrogenase n=1092 Tax=Enterobacteriaceae RepID=MDH_ECO24	9.88	8.97	3	4	312	32.3	5.77
P15288	pepD	Cytosol non-specific dipeptidase n=79 Tax=Escherichia RepID=PEPD_ECOLI	14.83	8.04	3	4	485	52.9	5.39
P0AEK5	fabI	Enoyl-[acyl-carrier-protein] reductase [NADH] FabI n=988 Tax=Enterobacteriaceae RepID=FABI_ECO57	14.69	12.98	2	4	262	27.8	5.87
A7ZPD1	accD	Acetyl-coenzyme A carboxylase carboxyl transferase subunit beta n=1236 Tax=Bacteria RepID=ACCD_ECO24	16.33	9.54	2	4	304	33.3	7.68
C4ZVU9	pdxK	Pyridoxine kinase n=114 Tax=Escherichia RepID=PDXK_ECOBW	16.04	9.19	2	4	283	30.8	5.34
P0ACP6	gntR	HTH-type transcriptional regulator GntR n=587 Tax=Bacteria RepID=GNTR_ECOL6	17.33	8.46	2	4	331	36.4	6.89
P15254	purL	Phosphoribosylformylglycinamidine synthase n=67 Tax=Escherichia RepID=PUR4_ECOLI	12.80	1.7	2	4	1295	141.3	5.41
A7ZMH0	ppsR	Phosphoenolpyruvate synthase regulatory protein n=1208 Tax=Enterobacteriaceae RepID=PSRP_ECO24	15.81	21.66	4	4	277	31.2	6.43
P25534	ubiH	2-octaprenyl-6-methoxyphenol hydroxylase n=105 Tax=cellular organisms RepID=UBIH_ECOLI	11.46	14.03	4	4	392	42.3	7.28
P31554	lptD	LPS-assembly protein LptD n=501 Tax=Enterobacteriaceae RepID=LPTD_ECOLI	14.38	5.87	4	4	784	89.6	5.14
P0AE40	ypdB	Transcriptional regulatory protein YpdB n=962 Tax=Enterobacteriaceae RepID=YPDB_ECO57	10.81	21.31	4	4	244	28.7	5.80
C4ZZ96	nadE	NH(3)-dependent NAD(+) synthetase n=159 Tax=Escherichia RepID=NADE_ECOBW	16.90	25.82	4	4	275	30.6	5.59
P64613	zapE	Uncharacterized protein YhcM n=337 Tax=Enterobacteriaceae RepID=YHCM_ECO57	17.88	15.73	4	4	375	43.0	6.86
A8AK39	ribH	6,7-dimethyl-8-ribityllumazine synthase n=1503 Tax=Bacteria RepID=RISB_CITK8	19.30	39.74	3	4	156	16.1	5.25
P32144	yihW	Uncharacterized HTH-type transcriptional regulator YihW n=829 Tax=Bacteria RepID=YIHW_ECOLI	11.88	15.71	3	4	261	28.5	5.99
P76015	dhaK	PTS-dependent dihydroxyacetone kinase, dihydroxyacetone-binding subunit DhaK n=157 Tax=Enterobacteriaceae RepID=DHAK_ECOLI	17.59	17.42	3	4	356	38.2	4.98
P64625	yheO	Uncharacterized protein YheO n=1022 Tax=Enterobacteriaceae RepID=YHEO_ECOL6	18.44	20	3	4	240	26.8	5.66
P0ACS1	mprA	Transcriptional repressor MprA n=1233 Tax=Enterobacteriaceae RepID=MPRA_ECO57	14.28	17.05	3	4	176	20.6	6.21
Q0TGH3	yeeN	Probable transcriptional regulatory protein YeeN n=793 Tax=Enterobacteriaceae RepID=YEEN_ECOL5	12.89	15.97	3	4	238	25.9	4.82
P05707	srlD	Sorbitol-6-phosphate 2-dehydrogenase n=430 Tax=Enterobacteriaceae RepID=SRLD_ECOLI	13.48	13.9	3	4	259	27.8	6.33
P25526	gabD	Succinate-semialdehyde dehydrogenase [NADP(+)] GabD n=98 Tax=Escherichia RepID=GABD_ECOLI	17.38	10.37	3	4	482	51.7	5.60
P76245	yeaP	Probable diguanylate cyclase YeaP n=94 Tax=Escherichia RepID=YEAP_ECOLI	13.95	9.09	3	4	341	38.5	5.20
A7ZSR5	aroK	Shikimate kinase 1 n=1419 Tax=Enterobacteriaceae RepID=AROK_ECO24	16.36	15.03	2	4	173	19.5	5.34
P0ADA0	brnQ	Branched-chain amino acid transport system 2 carrier protein n=885 Tax=Enterobacteriaceae RepID=BRNQ_ECO57	13.70	5.01	2	4	439	46.2	8.34
B1XBJ3	mhpR	DNA-binding transcriptional activator, 3HPP-binding n=62 Tax=Escherichia RepID=B1XBJ3_ECODH	12.84	9.21	2	4	315	35.6	8.68
P36771	lrhA	Probable HTH-type transcriptional regulator LrhA n=147 Tax=Escherichia RepID=LRHA_ECOLI	16.09	9.62	2	4	312	34.6	5.39
P31475	yieP	Uncharacterized HTH-type transcriptional regulator YieP n=518 Tax=Enterobacteriaceae RepID=YIEP_ECOLI	12.75	24.35	3	3	230	26.1	6.15
A7ZKJ4	fabH	3-oxoacyl-[acyl-carrier-protein] synthase 3 n=1048 Tax=Enterobacteriaceae RepID=FABH_ECO24	10.86	14.83	3	3	317	33.5	5.25
P39407	yjjU	Uncharacterized protein YjjU n=335 Tax=Enterobacteriaceae RepID=YJJU_ECOLI	8.95	11.48	3	3	357	39.8	8.48
P0AEE9	dam	DNA adenine methylase n=657 Tax=Enterobacteriaceae RepID=DMA_ECO57	9.44	9.71	3	3	278	32.1	8.60
P0ABU3	ychF	Ribosome-binding ATPase YchF n=977 Tax=Bacteria RepID=YCHF_ECO57	9.18	9.37	3	3	363	39.6	4.96
P14175	proV	Glycine betaine/L-proline transport ATP-binding protein ProV n=548 Tax=Enterobacteriaceae RepID=PROV_ECOLI	9.18	8.5	3	3	400	44.1	5.57
P00370	gdhA	NADP-specific glutamate dehydrogenase n=157 Tax=Escherichia RepID=DHE4_ECOLI	7.81	6.94	3	3	447	48.6	6.40
P0AB69	pntB	NAD(P) transhydrogenase subunit beta n=1212 Tax=Bacteria RepID=PNTB_ECO57	8.40	6.06	3	3	462	48.7	6.14
P04968	ilvA	L-threonine dehydratase biosynthetic IlvA n=104 Tax=Escherichia RepID=ILVA_ECOLI	9.75	6.03	3	3	514	56.2	5.88
P65558	yfcD	Uncharacterized Nudix hydrolase YfcD n=1370 Tax=Enterobacteriaceae RepID=YFCD_ECO57	16.80	25.56	2	3	180	20.4	4.72
P0AEM2	fkpB	FKBP-type 16 kDa peptidyl-prolyl cis-trans isomerase n=1341 Tax=Enterobacteriaceae RepID=FKBX_ECO57	12.36	19.46	2	3	149	16.1	4.44
P83843	nudF	ADP-ribose pyrophosphatase n=1225 Tax=Enterobacteriaceae RepID=ADPP_ECO57	11.34	13.4	2	3	209	23.7	5.07
B7UT62	hisF	Imidazole glycerol phosphate synthase subunit HisF n=484 Tax=Enterobacteriaceae RepID=HIS6_ECO27	15.04	12.02	2	3	258	28.4	5.20
P76268	kdgR	Transcriptional regulator KdgR n=74 Tax=Enterobacteriaceae RepID=KDGR_ECOLI	10.19	10.65	2	3	263	30.0	5.58
P07862	ddlB	D-alanine--D-alanine ligase B n=541 Tax=Enterobacteriaceae RepID=DDLB_ECOLI	12.09	10.13	2	3	306	32.8	4.84
B7L4H2	apaH	Bis(5'-nucleosyl)-tetraphosphatase, symmetrical n=290 Tax=Enterobacteriaceae RepID=APAH_ECO55	12.09	9.64	2	3	280	31.3	5.39
Q46939	yqeF	Probable acetyl-CoA acetyltransferase n=116 Tax=Escherichia RepID=YQEF_ECOLI	17.04	9.41	2	3	393	41.0	5.87
C4ZQ44	kdsB	3-deoxy-manno-octulosonate cytidylyltransferase n=166 Tax=Enterobacteriaceae RepID=KDSB_ECOBW	12.21	9.27	2	3	248	27.6	5.27
A7ZUD3	tpiA	Triosephosphate isomerase n=1403 Tax=cellular organisms RepID=TPIS_ECO24	7.78	8.24	2	3	255	27.0	5.96
P27127	rfaB	Lipopolysaccharide 1,6-galactosyltransferase n=24 Tax=Escherichia coli RepID=RFAB_ECOLI	11.76	8.08	2	3	359	40.8	6.79
P67066	wecC	UDP-N-acetyl-D-mannosamine dehydrogenase n=622 Tax=Bacteria RepID=WECC_ECO57	10.18	7.38	2	3	420	45.8	5.39
P18392	rstB	Sensor protein RstB n=112 Tax=Escherichia RepID=RSTB_ECOLI	13.36	6	2	3	433	49.3	6.24
P0AC34	fumA	Fumarate hydratase class I, aerobic n=725 Tax=Enterobacteriaceae RepID=FUMA_ECOL6	11.64	5.47	2	3	548	60.3	6.55
P0AEH7	elaB	Protein ElaB n=1340 Tax=Enterobacteriaceae RepID=ELAB_ECO57	17.87	16.83	1	3	101	11.3	5.57
P64555	queE	7-carboxy-7-deazaguanine synthase n=650 Tax=Enterobacteriaceae RepID=QUEE_ECO57	9.52	19.28	3	3	223	25.0	6.06
P0AEY4	mazG	Nucleoside triphosphate pyrophosphohydrolase n=874 Tax=Enterobacteriaceae RepID=MAZG_ECO57	11.12	19.39	3	3	263	30.4	4.77
C4ZXJ7	lldD	L-lactate dehydrogenase [cytochrome] n=306 Tax=Enterobacteriaceae RepID=LLDD_ECOBW	12.60	13.13	3	3	396	42.7	6.81
P21514	yahA	Cyclic di-GMP phosphodiesterase YahA n=120 Tax=Escherichia RepID=YAHA_ECOLI	9.35	13.54	3	3	362	40.7	6.42
P24173	rfaC	Lipopolysaccharide heptosyltransferase 1 n=27 Tax=Escherichia coli RepID=RFAC_ECOLI	11.76	12.85	3	3	319	35.5	9.00
P09030	xthA	Exodeoxyribonuclease III n=439 Tax=Enterobacteriaceae RepID=EX3_ECOLI	8.82	12.31	3	3	268	30.9	6.19
B7UKA7	pckA	Phosphoenolpyruvate carboxykinase [ATP] n=553 Tax=Enterobacteriaceae RepID=PCKA_ECO27	12.30	8.89	3	3	540	59.6	5.71
P08142	ilvB	Acetolactate synthase isozyme 1 large subunit n=132 Tax=Escherichia RepID=ILVB_ECOLI	7.99	6.58	3	3	562	60.4	5.50
P39321	tamB	Translocation and assembly module TamB n=10 Tax=Bacteria RepID=TAMB_ECOLI	10.94	3.1	3	3	1259	136.7	5.08
C4ZU97	arnA	Bifunctional polymyxin resistance protein ArnA n=151 Tax=Escherichia RepID=ARNA_ECOBW	13.94	3.94	2	3	660	74.2	6.87
P69055	sdhC	Succinate dehydrogenase cytochrome b556 subunit n=511 Tax=Enterobacteriaceae RepID=DHSC_ECO57	12.39	18.6	2	3	129	14.3	9.86
A7ZIJ5	clpP	ATP-dependent Clp protease proteolytic subunit n=1418 Tax=Enterobacteriaceae RepID=CLPP_ECO24	11.57	10.14	2	3	207	23.2	5.80
A7ZKY9	kdsA	2-dehydro-3-deoxyphosphooctonate aldolase n=1146 Tax=Enterobacteriaceae RepID=KDSA_ECO24	13.21	13.03	2	3	284	30.8	6.80
Q0TBG1	gmk	Guanylate kinase n=1157 Tax=Enterobacteriaceae RepID=KGUA_ECOL5	9.34	12.56	2	3	207	23.6	6.54
C4ZZ62	wecG	UDP-N-acetyl-D-mannosaminuronic acid transferase n=117 Tax=Escherichia RepID=WECG_ECOBW	9.20	11.79	2	3	246	27.9	9.55
P16095	sdaA	L-serine dehydratase 1 n=316 Tax=Enterobacteriaceae RepID=SDHL_ECOLI	6.52	3.96	2	3	454	48.9	5.34
P76558	maeB	NADP-dependent malic enzyme n=129 Tax=Enterobacteriaceae RepID=MAO2_ECOLI	8.23	2.64	2	3	759	82.4	5.50
P61951	fldA	Flavodoxin-1 n=1403 Tax=Bacteria RepID=FLAV_ECO57	8.48	19.89	2	2	176	19.7	4.39
P12758	udp	Uridine phosphorylase n=669 Tax=Escherichia RepID=UDP_ECOLI	9.45	17.39	2	2	253	27.1	6.21
P61887	rmlA2	Glucose-1-phosphate thymidylyltransferase 2 n=816 Tax=Enterobacteriaceae RepID=RMLA2_ECOLI	8.95	12.63	2	2	293	32.7	5.43
C4ZPT3	yaaA	UPF0246 protein YaaA n=89 Tax=Enterobacteriaceae RepID=YAAA_ECOBW	6.06	12.02	2	2	258	29.6	7.47
P0AF04	mog	Molybdopterin adenylyltransferase n=399 Tax=Enterobacteriaceae RepID=MOG_ECO57	5.83	11.79	2	2	195	21.2	5.02
P30178	ybiC	Uncharacterized oxidoreductase YbiC n=255 Tax=Enterobacteriaceae RepID=YBIC_ECOLI	8.01	11.08	2	2	361	38.9	6.43
P77247	yniC	2-deoxyglucose-6-phosphate phosphatase n=181 Tax=Escherichia RepID=YNIC_ECOLI	5.27	10.36	2	2	222	24.3	4.96
P0AA65	yqjA	Inner membrane protein YqjA n=1630 Tax=Enterobacteriaceae RepID=YQJA_ECO57	6.03	10	2	2	220	24.6	9.63
C4ZRZ9	solA	N-methyl-L-tryptophan oxidase n=116 Tax=Escherichia RepID=MTOX_ECOBW	7.14	9.41	2	2	372	40.9	5.36
A7ZUR2	ubiA	4-hydroxybenzoate octaprenyltransferase n=932 Tax=Enterobacteriaceae RepID=UBIA_ECO24	5.75	8.97	2	2	290	32.5	8.97
P0AAI7	fabF	3-oxoacyl-[acyl-carrier-protein] synthase 2 n=1069 Tax=Enterobacteriaceae RepID=FABF_ECO57	6.41	7.99	2	2	413	43.0	6.09
P0ACI1	rob	Right origin-binding protein n=1075 Tax=Enterobacteriaceae RepID=ROB_ECO57	7.98	7.96	2	2	289	33.1	7.17
P0ACB9	hemY	Protein HemY n=1084 Tax=Enterobacteriaceae RepID=HEMY_ECO57	9.35	7.79	2	2	398	45.2	8.53
A7ZTQ6	recF	DNA replication and repair protein RecF n=1205 Tax=Enterobacteriaceae RepID=RECF_ECO24	5.50	7.28	2	2	357	40.5	7.25
P24255	rpoN	RNA polymerase sigma-54 factor n=121 Tax=Escherichia RepID=RP54_ECOLI	11.05	6.08	2	2	477	54.0	4.75
P06846	ebgR	HTH-type transcriptional regulator EbgR n=277 Tax=Escherichia RepID=EBGR_ECOLI	4.59	5.5	2	2	327	36.2	6.02
P50456	mlc	Protein mlc n=136 Tax=Escherichia RepID=MLC_ECOLI	5.94	5.42	2	2	406	44.3	6.23
C4ZPZ7	leuA	2-isopropylmalate synthase n=124 Tax=Escherichia coli RepID=LEU1_ECOBW	7.92	5.35	2	2	523	57.3	5.72
C4ZU91	yfaY	CinA-like protein n=183 Tax=Escherichia RepID=CINAL_ECOBW	5.42	5.25	2	2	400	44.2	5.68

## Sheet: A31V-∆N37_1.0h #3
Accession	Name	Description	Score A2	Coverage A2	# Peptides A2	# PSM A2	# AAs	MW [kDa]	calc. pI
P0AFF8	nusA	Transcription termination/antitermination protein NusA n=1036 Tax=Enterobacteriaceae RepID=NUSA_ECO57	120.03	38.18	14	26	495	54.8	4.64
P13445	rpoS	RNA polymerase sigma factor RpoS n=8 Tax=Escherichia coli RepID=RPOS_ECOLI	92.10	41.52	11	20	330	37.9	4.94
P37349	dhaM	PTS-dependent dihydroxyacetone kinase, phosphotransferase subunit DhaM n=152 Tax=Escherichia RepID=DHAM_ECOLI	74.17	37.71	10	16	472	51.4	4.73
P08390	usg	USG-1 protein n=220 Tax=Escherichia RepID=USG_ECOLI	39.79	37.09	7	12	337	36.3	4.48
P27298	prlC	Oligopeptidase A n=200 Tax=Enterobacteriaceae RepID=OPDA_ECOLI	39.61	15.29	8	10	680	77.1	5.26
C4ZRM7	panB	3-methyl-2-oxobutanoate hydroxymethyltransferase n=148 Tax=Enterobacteriaceae RepID=PANB_ECOBW	49.94	31.44	4	9	264	28.2	5.30
P76245	yeaP	Probable diguanylate cyclase YeaP n=94 Tax=Escherichia RepID=YEAP_ECOLI	34.53	15.25	4	8	341	38.5	5.20
P15254	purL	Phosphoribosylformylglycinamidine synthase n=67 Tax=Escherichia RepID=PUR4_ECOLI	23.40	6.49	6	7	1295	141.3	5.41
A7ZSD0	mdh	Malate dehydrogenase n=1092 Tax=Enterobacteriaceae RepID=MDH_ECO24	26.25	29.49	6	7	312	32.3	5.77
P0AEP5	galU	UTP--glucose-1-phosphate uridylyltransferase n=1305 Tax=Enterobacteriaceae RepID=GALU_ECO57	19.17	15.56	5	6	302	32.9	5.24
P50456	mlc	Protein mlc n=136 Tax=Escherichia RepID=MLC_ECOLI	22.14	5.42	2	6	406	44.3	6.23
P00582	polA	DNA polymerase I n=318 Tax=Enterobacteriaceae RepID=DPO1_ECOLI	25.66	9.59	6	6	928	103.1	5.58
P15288	pepD	Cytosol non-specific dipeptidase n=79 Tax=Escherichia RepID=PEPD_ECOLI	21.63	14.02	5	6	485	52.9	5.39
P0AES0	gss	Bifunctional glutathionylspermidine synthetase/amidase n=445 Tax=Enterobacteriaceae RepID=GSP_ECOLI	24.90	12.28	5	6	619	70.5	5.29
P63419	yhbS	Uncharacterized N-acetyltransferase YhbS n=1340 Tax=Enterobacteriaceae RepID=YHBS_ECO57	21.78	35.33	4	6	167	18.5	4.73
P0AEN3	fre	NAD(P)H-flavin reductase n=1191 Tax=Enterobacteriaceae RepID=FRE_ECO57	26.41	25.75	4	6	233	26.2	5.49
A7ZSR5	aroK	Shikimate kinase 1 n=1419 Tax=Enterobacteriaceae RepID=AROK_ECO24	21.86	19.65	3	6	173	19.5	5.34
P08142	ilvB	Acetolactate synthase isozyme 1 large subunit n=132 Tax=Escherichia RepID=ILVB_ECOLI	23.52	7.83	3	6	562	60.4	5.50
A7ZKK1	tmk	Thymidylate kinase n=600 Tax=Enterobacteriaceae RepID=KTHY_ECO24	22.29	23.47	4	6	213	23.8	5.52
P0A7B0	ppa	Inorganic pyrophosphatase n=526 RepID=IPYR_ECO57	19.22	28.98	4	5	176	19.7	5.17
C4ZRZ9	solA	N-methyl-L-tryptophan oxidase n=116 Tax=Escherichia RepID=MTOX_ECOBW	20.15	19.89	4	5	372	40.9	5.36
P27278	nadR	Trifunctional NAD biosynthesis/regulator protein NadR n=65 Tax=Escherichia coli RepID=NADR_ECOLI	15.05	12.68	5	5	410	47.3	5.63
A7ZLA9	rnb	Exoribonuclease 2 n=271 Tax=Escherichia RepID=RNB_ECO24	17.03	11.34	5	5	644	72.4	5.62
P0A9W9	yrdA	Protein YrdA n=935 Tax=Enterobacteriaceae RepID=YRDA_ECOLI	21.24	33.7	4	5	184	20.2	5.55
P0AD13	yeeZ	Protein YeeZ n=762 Tax=Bacteria RepID=YEEZ_ECO57	19.66	19.71	3	5	274	29.7	5.47
P64555	queE	7-carboxy-7-deazaguanine synthase n=650 Tax=Enterobacteriaceae RepID=QUEE_ECO57	18.87	14.35	3	5	223	25.0	6.06
P0A928	tsx	Nucleoside-specific channel-forming protein tsx n=966 Tax=Enterobacteriaceae RepID=TSX_ECO57	20.76	18.71	3	5	294	33.6	5.33
C4ZUP4	aroB	3-dehydroquinate synthase n=93 Tax=Enterobacteriaceae RepID=AROB_ECOBW	22.17	11.33	3	5	362	38.9	6.05
B7UKA7	pckA	Phosphoenolpyruvate carboxykinase [ATP] n=553 Tax=Enterobacteriaceae RepID=PCKA_ECO27	21.51	12.59	4	5	540	59.6	5.71
P38038	cysJ	Sulfite reductase [NADPH] flavoprotein alpha-component n=9 Tax=Escherichia coli RepID=CYSJ_ECOLI	19.58	10.68	4	5	599	66.2	5.02
P07862	ddlB	D-alanine--D-alanine ligase B n=541 Tax=Enterobacteriaceae RepID=DDLB_ECOLI	12.57	19.93	4	4	306	32.8	4.84
P0A9C3	galM	Aldose 1-epimerase n=513 Tax=cellular organisms RepID=GALM_ECOLI	18.67	15.9	3	4	346	38.2	5.01
C4ZXJ1	mtlD	Mannitol-1-phosphate 5-dehydrogenase n=12 Tax=Escherichia coli RepID=MTLD_ECOBW	17.62	14.14	3	4	382	41.1	5.58
C4ZTK3	cof	HMP-PP phosphatase n=89 Tax=Escherichia RepID=COF_ECOBW	16.65	11.4	2	4	272	30.4	6.02
B7M559	mnmE	tRNA modification GTPase MnmE n=234 Tax=Enterobacteriaceae RepID=MNME_ECO8A	12.96	6.61	2	4	454	49.2	5.02
P43672	uup	ABC transporter ATP-binding protein uup n=146 Tax=Escherichia RepID=UUP_ECOLI	16.21	3.62	2	4	635	72.0	5.50
P63229	gmhB	D-glycero-beta-D-manno-heptose-1,7-bisphosphate 7-phosphatase n=527 Tax=Enterobacteriaceae RepID=GMHBB_ECO57	21.69	14.66	1	4	191	21.3	5.16
B7M907	ghrA	Glyoxylate/hydroxypyruvate reductase A n=341 Tax=Enterobacteriaceae RepID=GHRA_ECO8A	13.73	20.51	4	4	312	35.3	6.80
C4ZZU9	queF	NADPH-dependent 7-cyano-7-deazaguanine reductase n=117 Tax=Escherichia RepID=QUEF_ECOBW	11.55	15.25	4	4	282	32.6	6.13
P0AEM2	fkpB	FKBP-type 16 kDa peptidyl-prolyl cis-trans isomerase n=1341 Tax=Enterobacteriaceae RepID=FKBX_ECO57	15.93	35.57	3	4	149	16.1	4.44
P09030	xthA	Exodeoxyribonuclease III n=439 Tax=Enterobacteriaceae RepID=EX3_ECOLI	13.67	14.18	3	4	268	30.9	6.19
A7ZPJ8	glk	Glucokinase n=673 Tax=Enterobacteriaceae RepID=GLK_ECO24	12.77	10.28	3	4	321	34.7	6.52
P0ACK7	deoR	Deoxyribose operon repressor n=903 Tax=Enterobacteriaceae RepID=DEOR_ECO57	12.10	9.13	3	4	252	28.5	7.69
P37024	hrpB	ATP-dependent RNA helicase HrpB n=10 Tax=Escherichia coli RepID=HRPB_ECOLI	13.55	5.07	3	4	809	89.1	6.52
P0AFG1	nusG	Transcription termination/antitermination protein NusG n=1026 Tax=Enterobacteriaceae RepID=NUSG_ECO57	15.57	23.2	4	4	181	20.5	6.81
P0AEV2	rssB	Regulator of RpoS n=846 Tax=Enterobacteriaceae RepID=RSSB_ECO57	14.93	15.13	4	4	337	37.3	5.83
P0AG72	rmuC	DNA recombination protein RmuC n=632 Tax=Enterobacteriaceae RepID=RMUC_ECO57	11.83	9.89	4	4	475	54.7	5.40
A7ZT19	nikR	Nickel-responsive regulator n=1363 Tax=cellular organisms RepID=NIKR_ECO24	20.08	34.59	2	4	133	15.1	6.24
P83843	nudF	ADP-ribose pyrophosphatase n=1225 Tax=Enterobacteriaceae RepID=ADPP_ECO57	15.30	18.18	2	4	209	23.7	5.07
C4ZQ57	pncB	Nicotinate phosphoribosyltransferase n=139 Tax=Escherichia RepID=PNCB_ECOBW	14.29	7.75	2	4	400	45.9	6.70
P0AFR3	dauA	C4-dicarboxylic acid transporter DauA n=665 Tax=cellular organisms RepID=DAUA_ECO57	17.04	8.05	2	4	559	59.4	8.81
P75863	ycbX	Uncharacterized protein YcbX n=157 Tax=Enterobacteriaceae RepID=YCBX_ECOLI	12.99	14.09	3	3	369	40.6	7.65
A7ZIF8	tgt	Queuine tRNA-ribosyltransferase n=1342 Tax=Enterobacteriaceae RepID=TGT_ECO24	13.22	12.27	3	3	375	42.6	6.40
Q46829	bglA	6-phospho-beta-glucosidase BglA n=21 Tax=Enterobacteriaceae RepID=BGLA_ECOLI	10.42	7.52	3	3	479	55.3	5.86
P21599	pykA	Pyruvate kinase II n=491 Tax=Enterobacteriaceae RepID=KPYK2_ECOLI	9.83	7.5	3	3	480	51.3	6.68
P0AE28	aroM	Protein AroM n=324 Tax=Enterobacteriaceae RepID=AROM_ECOLI	13.77	13.78	2	3	225	24.9	4.92
P17117	nfsA	Oxygen-insensitive NADPH nitroreductase n=257 Tax=Enterobacteriaceae RepID=NFSA_ECOLI	8.18	12.08	2	3	240	26.8	6.93
P30178	ybiC	Uncharacterized oxidoreductase YbiC n=255 Tax=Enterobacteriaceae RepID=YBIC_ECOLI	14.01	9.42	2	3	361	38.9	6.43
A7ZUD3	tpiA	Triosephosphate isomerase n=1403 Tax=cellular organisms RepID=TPIS_ECO24	8.02	8.24	2	3	255	27.0	5.96
P0A869	talA	Transaldolase A n=1050 Tax=Enterobacteriaceae RepID=TALA_ECO57	12.67	7.59	2	3	316	35.6	6.27
P23837	phoQ	Sensor protein PhoQ n=591 Tax=Enterobacteriaceae RepID=PHOQ_ECOLI	13.57	5.97	2	3	486	55.3	5.77
P60753	msbA	Lipid A export ATP-binding/permease protein MsbA n=843 Tax=Bacteria RepID=MSBA_ECO57	15.11	5.33	2	3	582	64.4	8.54
P76339	yedV	Probable sensor-like histidine kinase YedV n=12 Tax=Escherichia coli RepID=YEDV_ECOLI	9.89	5.09	2	3	452	50.8	7.56
P0ACD6	iscU	NifU-like protein n=1380 Tax=Enterobacteriaceae RepID=NIFU_ECO57	10.55	8.59	1	3	128	13.8	4.93
B7L4H2	apaH	Bis(5'-nucleosyl)-tetraphosphatase, symmetrical n=290 Tax=Enterobacteriaceae RepID=APAH_ECO55	14.42	6.43	1	3	280	31.3	5.39
P24173	rfaC	Lipopolysaccharide heptosyltransferase 1 n=27 Tax=Escherichia coli RepID=RFAC_ECOLI	9.77	3.76	1	3	319	35.5	9.00
A7ZJI8	uvrB	UvrABC system protein B n=1074 Tax=Bacteria RepID=UVRB_ECO24	15.26	2.53	1	3	673	76.2	5.24
P0A9L3	fklB	FKBP-type 22 kDa peptidyl-prolyl cis-trans isomerase n=1004 Tax=Enterobacteriaceae RepID=FKBB_ECOLI	11.22	17.96	3	3	206	22.2	4.89
P69784	crr	Glucose-specific phosphotransferase enzyme IIA component n=1358 Tax=Enterobacteriaceae RepID=PTGA_ECOL6	12.65	25.44	2	3	169	18.2	4.84
P0A9L7	ppiC	Peptidyl-prolyl cis-trans isomerase C n=1296 Tax=Enterobacteriaceae RepID=PPIC_ECO57	10.75	21.51	2	3	93	10.2	9.14
P0A8Y2	yjjC	Pyrimidine 5'-nucleotidase YjjG n=301 Tax=Escherichia coli RepID=YJJG_ECO57	10.10	16.89	2	3	225	25.3	4.91
P0ACG0	hns	DNA-binding protein H-NS n=1374 Tax=Enterobacteriaceae RepID=HNS_ECO57	12.53	16.06	2	3	137	15.5	5.47
P0AEH3	elaA	Protein ElaA n=509 Tax=Enterobacteriaceae RepID=ELAA_ECOLI	8.35	15.69	2	3	153	17.4	4.87
P0A6M3	dsbB	Disulfide bond formation protein B n=816 Tax=Enterobacteriaceae RepID=DSBB_ECO57	13.52	15.34	2	3	176	20.1	8.47
P0ACB9	hemY	Protein HemY n=1084 Tax=Enterobacteriaceae RepID=HEMY_ECO57	13.66	8.29	2	3	398	45.2	8.53
P10346	glnQ	Glutamine transport ATP-binding protein GlnQ n=229 Tax=Enterobacteriaceae RepID=GLNQ_ECOLI	13.40	11.25	2	3	240	26.7	6.54
A7ZKJ4	fabH	3-oxoacyl-[acyl-carrier-protein] synthase 3 n=1048 Tax=Enterobacteriaceae RepID=FABH_ECO24	10.16	11.04	2	3	317	33.5	5.25
P0ACB2	hemB	Delta-aminolevulinic acid dehydratase n=1097 Tax=Enterobacteriaceae RepID=HEM2_ECOLI	11.89	6.79	2	3	324	35.6	5.39
C4ZVU9	pdxK	Pyridoxine kinase n=114 Tax=Escherichia RepID=PDXK_ECOBW	11.46	9.19	2	3	283	30.8	5.34
B7MWP9	cobS	Cobalamin synthase n=99 Tax=Escherichia coli RepID=COBS_ECO81	7.59	8.5	2	3	247	26.4	8.82
P0A8P9	xerD	Tyrosine recombinase XerD n=1047 Tax=Enterobacteriaceae RepID=XERD_ECOL6	12.85	8.39	2	3	298	34.2	8.81
P37689	gpmI	2,3-bisphosphoglycerate-independent phosphoglycerate mutase n=59 Tax=Escherichia RepID=GPMI_ECOLI	13.67	7.98	2	3	514	56.2	5.29
C4ZXV3	moaA	Cyclic pyranopterin monophosphate synthase n=12 Tax=Bacteria RepID=MOAA_ECOBW	9.32	6.08	2	3	329	37.3	7.99
P0AFA6	nfrB	Bacteriophage N4 adsorption protein B n=284 Tax=Escherichia coli RepID=NFRB_ECO57	8.28	2.82	2	3	745	85.3	6.68
A8ARN6	rpoZ	DNA-directed RNA polymerase subunit omega n=2211 Tax=Bacteria RepID=RPOZ_CITK8	7.88	26.37	2	2	91	10.2	4.92
P0A6G4	pncC	Nicotinamide-nucleotide amidohydrolase PncC n=874 Tax=Enterobacteriaceae RepID=PNCC_ECOL6	7.87	19.39	2	2	165	17.6	5.12
Q8XAW8	rbsD	D-ribose pyranase n=370 Tax=Escherichia RepID=RBSD_ECO57	6.85	17.99	2	2	139	15.3	6.39
A7ZQP8	fucU	L-fucose mutarotase n=1387 Tax=Enterobacteriaceae RepID=FUCM_ECO24	6.88	17.14	2	2	140	15.5	5.86
P0AE54	bcp	Putative peroxiredoxin bcp n=1410 Tax=Enterobacteriaceae RepID=BCP_ECO57	6.95	13.46	2	2	156	17.6	5.24
P0AFJ6	phoB	Phosphate regulon transcriptional regulatory protein PhoB n=1320 Tax=Enterobacteriaceae RepID=PHOB_ECO57	6.90	12.23	2	2	229	26.4	5.67
P0A6F0	bioD2	ATP-dependent dethiobiotin synthetase BioD 2 n=701 Tax=Enterobacteriaceae RepID=BIOD2_ECO57	5.68	12.12	2	2	231	25.0	6.55
P0AF04	mog	Molybdopterin adenylyltransferase n=399 Tax=Enterobacteriaceae RepID=MOG_ECO57	6.06	11.79	2	2	195	21.2	5.02
P0AD57	ispB	Octaprenyl-diphosphate synthase n=810 Tax=Enterobacteriaceae RepID=ISPB_ECOLI	8.42	11.76	2	2	323	35.2	4.81
H0QA83	ribC	Riboflavin synthase, alpha subunit n=1 Tax=Escherichia coli str. K-12 substr. MDS42 RepID=H0QA83_ECOLI	7.93	11.74	2	2	213	23.5	6.21
P21514	yahA	Cyclic di-GMP phosphodiesterase YahA n=120 Tax=Escherichia RepID=YAHA_ECOLI	7.61	11.33	2	2	362	40.7	6.42
P76270	msrC	Free methionine-R-sulfoxide reductase n=77 Tax=Escherichia RepID=MSRC_ECOLI	5.05	10.91	2	2	165	18.1	4.83
P0AC14	folP	Dihydropteroate synthase n=1090 Tax=Enterobacteriaceae RepID=DHPS_ECOL6	5.61	7.45	2	2	282	30.6	6.02
Q47141	hcaR	Hca operon transcriptional activator n=136 Tax=Escherichia RepID=HCAR_ECOLI	10.04	7.09	2	2	296	32.8	6.42
P76446	rtn	Protein Rtn n=199 Tax=Enterobacteriaceae RepID=RTN_ECOLI	7.29	6.37	2	2	518	58.6	6.27
P00946	manA	Mannose-6-phosphate isomerase n=155 Tax=Bacteria RepID=MANA_ECOLI	6.24	6.14	2	2	391	42.8	5.44
P0A9U5	ybiT	Uncharacterized ABC transporter ATP-binding protein YbiT n=1150 Tax=Enterobacteriaceae RepID=YBIT_ECO57	7.94	5.28	2	2	530	59.8	5.08
P0ABU3	ychF	Ribosome-binding ATPase YchF n=977 Tax=Bacteria RepID=YCHF_ECO57	5.63	5.23	2	2	363	39.6	4.96
C4ZUA7	menD	2-succinyl-5-enolpyruvyl-6-hydroxy-3-cyclohexene-1-carboxylate synthase n=183 Tax=Escherichia RepID=MEND_ECOBW	6.67	5.04	2	2	556	61.3	6.57
P00370	gdhA	NADP-specific glutamate dehydrogenase n=157 Tax=Escherichia RepID=DHE4_ECOLI	4.54	4.47	2	2	447	48.6	6.40
C4ZZR7	cysI	Sulfite reductase [NADPH] hemoprotein beta-component n=30 Tax=Escherichia coli RepID=CYSI_ECOBW	4.65	3.86	2	2	570	64.0	7.64
C4ZQX0	glnE	Glutamate-ammonia-ligase adenylyltransferase n=113 Tax=cellular organisms RepID=GLNE_ECOBW	8.02	2.96	2	2	946	108.4	5.20
P25516	acnA	Aconitate hydratase 1 n=4 Tax=Escherichia coli RepID=ACON1_ECOLI	7.31	2.47	2	2	891	97.6	5.88

## Sheet: A31V-∆N37_2.5h #3
Accession	Name	Description	Score A2	Coverage A2	# Peptides A2	# PSM A2	# AAs	MW [kDa]	calc. pI
P08997	aceB	Malate synthase A n=124 Tax=Bacteria RepID=MASY_ECOLI	52.93	15.95	6	13	533	60.2	5.59
P0AEN3	fre	NAD(P)H-flavin reductase n=1191 Tax=Enterobacteriaceae RepID=FRE_ECO57	46.49	46.35	7	12	233	26.2	5.49
P08390	usg	USG-1 protein n=220 Tax=Escherichia RepID=USG_ECOLI	32.34	26.41	6	11	337	36.3	4.48
P76015	dhaK	PTS-dependent dihydroxyacetone kinase, dihydroxyacetone-binding subunit DhaK n=157 Tax=Enterobacteriaceae RepID=DHAK_ECOLI	56.23	30.9	6	11	356	38.2	4.98
P0AED2	uspA	Universal stress protein A n=1454 Tax=Enterobacteriaceae RepID=USPA_ECO57	64.21	50.69	4	11	144	16.1	5.29
P63419	yhbS	Uncharacterized N-acetyltransferase YhbS n=1340 Tax=Enterobacteriaceae RepID=YHBS_ECO57	31.37	35.33	5	9	167	18.5	4.73
P25534	ubiH	2-octaprenyl-6-methoxyphenol hydroxylase n=105 Tax=cellular organisms RepID=UBIH_ECOLI	26.33	25.51	6	9	392	42.3	7.28
P0AB72	fbaA	Fructose-bisphosphate aldolase class 2 n=1018 Tax=Enterobacteriaceae RepID=ALF_ECO57	34.86	29.81	7	9	359	39.1	5.86
P15288	pepD	Cytosol non-specific dipeptidase n=79 Tax=Escherichia RepID=PEPD_ECOLI	30.66	20.21	7	9	485	52.9	5.39
P76245	yeaP	Probable diguanylate cyclase YeaP n=94 Tax=Escherichia RepID=YEAP_ECOLI	34.47	22.87	5	8	341	38.5	5.20
P33595	sgrR	HTH-type transcriptional regulator SgrR n=89 Tax=cellular organisms RepID=SGRR_ECOLI	31.12	13.97	5	8	551	63.9	6.96
P0A7B0	ppa	Inorganic pyrophosphatase n=526 RepID=IPYR_ECO57	30.30	33.52	6	8	176	19.7	5.17
A7ZL79	trpB	Tryptophan synthase beta chain n=536 Tax=Enterobacteriaceae RepID=TRPB_ECO24	28.08	25.94	6	7	397	43.0	6.09
P0A9C3	galM	Aldose 1-epimerase n=513 Tax=cellular organisms RepID=GALM_ECOLI	24.07	18.5	4	7	346	38.2	5.01
P15254	purL	Phosphoribosylformylglycinamidine synthase n=67 Tax=Escherichia RepID=PUR4_ECOLI	28.70	5.41	5	7	1295	141.3	5.41
P75863	ycbX	Uncharacterized protein YcbX n=157 Tax=Enterobacteriaceae RepID=YCBX_ECOLI	27.13	22.76	5	6	369	40.6	7.65
C4ZRP7	hemL	Glutamate-1-semialdehyde 2,1-aminomutase n=11 Tax=Escherichia coli RepID=GSA_ECOBW	24.50	16.67	5	6	426	45.3	4.84
P0AEP5	galU	UTP--glucose-1-phosphate uridylyltransferase n=1305 Tax=Enterobacteriaceae RepID=GALU_ECO57	17.39	15.56	5	6	302	32.9	5.24
A7ZII0	yajQ	UPF0234 protein YajQ n=1407 Tax=cellular organisms RepID=YAJQ_ECO24	26.29	28.22	4	6	163	18.3	6.24
P76339	yedV	Probable sensor-like histidine kinase YedV n=12 Tax=Escherichia coli RepID=YEDV_ECOLI	21.21	11.73	4	6	452	50.8	7.56
P0AES0	gss	Bifunctional glutathionylspermidine synthetase/amidase n=445 Tax=Enterobacteriaceae RepID=GSP_ECOLI	26.79	9.85	4	6	619	70.5	5.29
P67698	hicB	Antitoxin HicB n=718 Tax=Enterobacteriaceae RepID=HICB_ECO57	22.08	26.81	3	6	138	15.2	5.08
P50456	mlc	Protein mlc n=136 Tax=Escherichia RepID=MLC_ECOLI	19.71	7.64	3	6	406	44.3	6.23
P21345	gltP	Proton glutamate symport protein n=13 Tax=Escherichia coli RepID=GLTP_ECOLI	30.03	3.89	1	6	437	47.1	8.47
C4ZQ33	serC	Phosphoserine aminotransferase n=124 Tax=Escherichia RepID=SERC_ECOBW	22.47	15.75	5	6	362	39.8	5.59
P77376	ydgJ	Uncharacterized oxidoreductase YdgJ n=11 Tax=Escherichia coli RepID=YDGJ_ECOLI	22.91	27.75	5	6	346	38.2	5.78
P0ACA2	yibF	Uncharacterized GST-like protein YibF n=1098 Tax=Enterobacteriaceae RepID=YIBF_ECOL6	31.64	31.19	4	6	202	22.5	5.17
P0A990	dnaN	DNA polymerase III subunit beta n=1332 Tax=Bacteria RepID=DPO3B_ECO57	19.99	12.57	4	6	366	40.6	5.39
P09030	xthA	Exodeoxyribonuclease III n=439 Tax=Enterobacteriaceae RepID=EX3_ECOLI	19.57	20.52	5	6	268	30.9	6.19
A7ZHL0	speE	Spermidine synthase n=447 Tax=Enterobacteriaceae RepID=SPEE_ECO24	21.13	19.79	3	6	288	32.3	5.66
P0AEH3	elaA	Protein ElaA n=509 Tax=Enterobacteriaceae RepID=ELAA_ECOLI	15.68	20.92	4	5	153	17.4	4.87
P27245	marR	Multiple antibiotic resistance protein MarR n=100 Tax=Escherichia RepID=MARR_ECOLI	23.13	29.86	3	5	144	16.1	8.25
C4ZPT3	yaaA	UPF0246 protein YaaA n=89 Tax=Enterobacteriaceae RepID=YAAA_ECOBW	22.51	24.42	3	5	258	29.6	7.47
P18392	rstB	Sensor protein RstB n=112 Tax=Escherichia RepID=RSTB_ECOLI	15.62	8.55	3	5	433	49.3	6.24
P0AE28	aroM	Protein AroM n=324 Tax=Enterobacteriaceae RepID=AROM_ECOLI	22.32	13.78	2	5	225	24.9	4.92
A7ZJE2	pgl	6-phosphogluconolactonase n=633 Tax=Enterobacteriaceae RepID=6PGL_ECO24	16.20	12.08	2	5	331	36.3	5.27
C4ZZU9	queF	NADPH-dependent 7-cyano-7-deazaguanine reductase n=117 Tax=Escherichia RepID=QUEF_ECOBW	12.99	17.38	5	5	282	32.6	6.13
A7ZUL1	nudC	NADH pyrophosphatase n=510 Tax=cellular organisms RepID=NUDC_ECO24	18.70	24.12	5	5	257	29.7	5.78
A7ZSA7	mtgA	Monofunctional biosynthetic peptidoglycan transglycosylase n=470 Tax=Enterobacteriaceae RepID=MTGA_ECO24	12.40	17.36	4	5	242	27.3	10.04
P0ACN6	allR	HTH-type transcriptional repressor AllR n=585 Tax=Enterobacteriaceae RepID=ALLR_ECO57	14.75	15.13	4	5	271	29.3	6.14
P04693	tyrB	Aromatic-amino-acid aminotransferase n=83 Tax=cellular organisms RepID=TYRB_ECOLI	22.52	18.39	5	5	397	43.5	5.48
P52061	rdgB	dITP/XTP pyrophosphatase n=81 Tax=Escherichia coli RepID=RDGB_ECOLI	21.17	33.5	4	5	197	21.0	5.41
C4ZRZ9	solA	N-methyl-L-tryptophan oxidase n=116 Tax=Escherichia RepID=MTOX_ECOBW	15.79	20.16	4	5	372	40.9	5.36
P30178	ybiC	Uncharacterized oxidoreductase YbiC n=255 Tax=Enterobacteriaceae RepID=YBIC_ECOLI	21.44	18.56	4	5	361	38.9	6.43
B7MNI8	deoC	Deoxyribose-phosphate aldolase n=296 Tax=Escherichia coli RepID=DEOC_ECO45	19.40	14.29	3	5	259	27.7	5.73
P0AEM2	fkpB	FKBP-type 16 kDa peptidyl-prolyl cis-trans isomerase n=1341 Tax=Enterobacteriaceae RepID=FKBX_ECO57	17.67	35.57	3	4	149	16.1	4.44
P76270	msrC	Free methionine-R-sulfoxide reductase n=77 Tax=Escherichia RepID=MSRC_ECOLI	17.93	27.27	3	4	165	18.1	4.83
C4ZU83	glpB	Anaerobic glycerol-3-phosphate dehydrogenase subunit B n=86 Tax=Escherichia RepID=GLPB_ECOBW	16.46	12.65	3	4	419	45.3	6.13
A7ZTQ6	recF	DNA replication and repair protein RecF n=1205 Tax=Enterobacteriaceae RepID=RECF_ECO24	13.40	10.08	3	4	357	40.5	7.25
P21599	pykA	Pyruvate kinase II n=491 Tax=Enterobacteriaceae RepID=KPYK2_ECOLI	15.07	9.38	3	4	480	51.3	6.68
P76440	preT	NAD-dependent dihydropyrimidine dehydrogenase subunit PreT n=152 Tax=Enterobacteriaceae RepID=PRET_ECOLI	10.90	7.77	3	4	412	44.3	5.40
P0AFA6	nfrB	Bacteriophage N4 adsorption protein B n=284 Tax=Escherichia coli RepID=NFRB_ECO57	12.91	5.23	3	4	745	85.3	6.68
P65558	yfcD	Uncharacterized Nudix hydrolase YfcD n=1370 Tax=Enterobacteriaceae RepID=YFCD_ECO57	23.55	25.56	2	4	180	20.4	4.72
C4ZU91	yfaY	CinA-like protein n=183 Tax=Escherichia RepID=CINAL_ECOBW	19.45	8.75	2	4	400	44.2	5.68
P76418	yegU	Uncharacterized protein YegU n=231 Tax=Enterobacteriaceae RepID=YEGU_ECOLI	16.38	8.08	2	4	334	35.6	5.33
C4ZRX5	ycdX	Probable phosphatase YcdX n=131 Tax=Escherichia RepID=YCDX_ECOBW	13.01	20.82	4	4	245	26.9	5.92
P33570	tktB	Transketolase 2 n=265 Tax=Enterobacteriaceae RepID=TKT2_ECOLI	13.81	9.6	4	4	667	73.0	6.29
P0A9L7	ppiC	Peptidyl-prolyl cis-trans isomerase C n=1296 Tax=Enterobacteriaceae RepID=PPIC_ECO57	12.79	21.51	2	4	93	10.2	9.14
P30843	basR	Transcriptional regulatory protein BasR n=16 Tax=Enterobacteriaceae RepID=BASR_ECOLI	10.32	5.41	2	4	222	25.0	6.01
A7ZHB8	ispH	4-hydroxy-3-methylbut-2-enyl diphosphate reductase n=972 Tax=Enterobacteriaceae RepID=ISPH_ECO24	14.89	18.99	4	4	316	34.8	5.30
Q0TBG1	gmk	Guanylate kinase n=1157 Tax=Enterobacteriaceae RepID=KGUA_ECOL5	14.49	18.84	4	4	207	23.6	6.54
P0ABU3	ychF	Ribosome-binding ATPase YchF n=977 Tax=Bacteria RepID=YCHF_ECO57	15.07	13.77	4	4	363	39.6	4.96
P39451	adhP	Alcohol dehydrogenase, propanol-preferring n=141 Tax=Escherichia RepID=ADHP_ECOLI	16.88	14.88	4	4	336	35.4	6.38
P64613	zapE	Uncharacterized protein YhcM n=337 Tax=Enterobacteriaceae RepID=YHCM_ECO57	16.27	14.67	4	4	375	43.0	6.86
B7MG58	yfbU	UPF0304 protein YfbU n=1369 Tax=Enterobacteriaceae RepID=YFBU_ECO45	13.44	23.17	3	4	164	19.5	6.52
P0AF00	moaB	Molybdenum cofactor biosynthesis protein B n=1113 Tax=Bacteria RepID=MOAB_ECO57	14.39	21.76	3	4	170	18.7	6.10
P64555	queE	7-carboxy-7-deazaguanine synthase n=650 Tax=Enterobacteriaceae RepID=QUEE_ECO57	15.52	18.83	3	4	223	25.0	6.06
Q0TGH3	yeeN	Probable transcriptional regulatory protein YeeN n=793 Tax=Enterobacteriaceae RepID=YEEN_ECOL5	17.21	18.49	3	4	238	25.9	4.82
P0AD13	yeeZ	Protein YeeZ n=762 Tax=Bacteria RepID=YEEZ_ECO57	11.62	14.23	3	4	274	29.7	5.47
C4ZTK3	cof	HMP-PP phosphatase n=89 Tax=Escherichia RepID=COF_ECOBW	16.26	13.97	3	4	272	30.4	6.02
C4ZUJ8	tusB	Protein TusB n=168 Tax=Escherichia RepID=TUSB_ECOBW	15.58	36.84	2	4	95	10.7	5.36
P0A6M3	dsbB	Disulfide bond formation protein B n=816 Tax=Enterobacteriaceae RepID=DSBB_ECO57	16.16	15.34	2	4	176	20.1	8.47
A7ZK49	pyrD	Dihydroorotate dehydrogenase (quinone) n=751 Tax=Enterobacteriaceae RepID=PYRD_ECO24	22.57	10.42	2	4	336	36.8	7.81
P37024	hrpB	ATP-dependent RNA helicase HrpB n=10 Tax=Escherichia coli RepID=HRPB_ECOLI	15.99	4.08	2	4	809	89.1	6.52
B7NLP9	tusC	Protein TusC n=236 Tax=Enterobacteriaceae RepID=TUSC_ECO7I	11.26	39.5	3	3	119	13.0	4.88
A7ZKS4	nudJ	Phosphatase NudJ n=1073 Tax=Enterobacteriaceae RepID=NUDJ_ECO24	14.17	29.41	3	3	153	17.4	5.14
P65368	yqcA	Uncharacterized protein YqcA n=623 Tax=Enterobacteriaceae RepID=YQCA_ECO57	12.62	27.52	3	3	149	16.3	4.09
P0AFJ6	phoB	Phosphate regulon transcriptional regulatory protein PhoB n=1320 Tax=Enterobacteriaceae RepID=PHOB_ECO57	9.39	19.65	3	3	229	26.4	5.67
P0A6F0	bioD2	ATP-dependent dethiobiotin synthetase BioD 2 n=701 Tax=Enterobacteriaceae RepID=BIOD2_ECO57	9.32	18.61	3	3	231	25.0	6.55
P0A6A5	ackA	Acetate kinase n=1320 Tax=Enterobacteriaceae RepID=ACKA_ECO57	12.96	14.5	3	3	400	43.3	6.28
C4ZXJ1	mtlD	Mannitol-1-phosphate 5-dehydrogenase n=12 Tax=Escherichia coli RepID=MTLD_ECOBW	14.48	14.14	3	3	382	41.1	5.58
P76187	ydhF	Oxidoreductase YdhF n=579 Tax=Enterobacteriaceae RepID=YDHF_ECOLI	8.23	11.07	3	3	298	33.7	6.18
A7ZRX6	uxaC	Uronate isomerase n=776 Tax=cellular organisms RepID=UXAC_ECO24	8.60	9.57	3	3	470	54.0	5.71
P00370	gdhA	NADP-specific glutamate dehydrogenase n=157 Tax=Escherichia RepID=DHE4_ECOLI	9.85	8.05	3	3	447	48.6	6.40
Q46829	bglA	6-phospho-beta-glucosidase BglA n=21 Tax=Enterobacteriaceae RepID=BGLA_ECOLI	10.38	7.31	3	3	479	55.3	5.86
P22256	gabT	4-aminobutyrate aminotransferase GabT n=110 Tax=Escherichia RepID=GABT_ECOLI	11.02	7.28	3	3	426	45.7	6.16
P05804	uidA	Beta-glucuronidase n=244 Tax=cellular organisms RepID=BGLR_ECOLI	8.29	5.97	3	3	603	68.4	5.45
P52096	yaeR	Uncharacterized protein YaeR n=84 Tax=Escherichia coli RepID=YAER_ECOLI	13.33	30.23	2	3	129	14.7	5.27
P0A9B1	fur	Ferric uptake regulation protein n=1411 Tax=Enterobacteriaceae RepID=FUR_ECO57	11.56	21.62	2	3	148	16.8	6.11
P0C0L2	osmC	Peroxiredoxin OsmC n=833 Tax=Enterobacteriaceae RepID=OSMC_ECOLI	11.09	20.98	2	3	143	15.1	5.86
P0A9I3	gcvR	Glycine cleavage system transcriptional repressor n=1140 Tax=Enterobacteriaceae RepID=GCVR_ECOLI	11.98	20.53	2	3	190	20.8	5.68
Q1JQN5	zapA	Cell division protein ZapA n=1420 Tax=Enterobacteriaceae RepID=ZAPA_ECOLX	10.31	19.27	2	3	109	12.6	5.25
H0QA83	ribC	Riboflavin synthase, alpha subunit n=1 Tax=Escherichia coli str. K-12 substr. MDS42 RepID=H0QA83_ECOLI	14.43	12.21	2	3	213	23.5	6.21
A7ZIE2	rdgC	Recombination-associated protein RdgC n=817 Tax=Enterobacteriaceae RepID=RDGC_ECO24	9.60	8.91	2	3	303	34.0	5.40
C4ZVL3	pdxB	Erythronate-4-phosphate dehydrogenase n=12 Tax=Enterobacteriaceae RepID=PDXB_ECOBW	8.39	7.14	2	3	378	41.3	6.70
P67082	yggS	UPF0001 protein YggS n=1048 Tax=Enterobacteriaceae RepID=YGGS_ECO57	16.64	8.55	1	3	234	25.8	6.55
B7MNI9	deoA	Thymidine phosphorylase n=28 Tax=Escherichia coli RepID=TYPH_ECO45	14.38	4.32	1	3	440	47.2	5.38
C4ZQ57	pncB	Nicotinate phosphoribosyltransferase n=139 Tax=Escherichia RepID=PNCB_ECOBW	14.59	4	1	3	400	45.9	6.70
B7L4F2	rihC	Non-specific ribonucleoside hydrolase RihC n=135 Tax=Enterobacteriaceae RepID=RIHC_ECO55	11.46	3.95	1	3	304	32.5	5.44
A7ZKJ4	fabH	3-oxoacyl-[acyl-carrier-protein] synthase 3 n=1048 Tax=Enterobacteriaceae RepID=FABH_ECO24	12.90	14.51	3	3	317	33.5	5.25
P0ACR7	yfeR	Uncharacterized HTH-type transcriptional regulator YfeR n=529 Tax=Enterobacteriaceae RepID=YFER_ECOLI	11.30	16.88	3	3	308	33.9	6.89
P0AC14	folP	Dihydropteroate synthase n=1090 Tax=Enterobacteriaceae RepID=DHPS_ECOL6	8.14	10.28	3	3	282	30.6	6.02
P52062	yggW	Oxygen-independent coproporphyrinogen-III oxidase-like protein YggW n=83 Tax=Escherichia coli RepID=YGGW_ECOLI	8.97	8.99	3	3	378	42.6	5.67
P0A9W9	yrdA	Protein YrdA n=935 Tax=Enterobacteriaceae RepID=YRDA_ECOLI	11.28	26.09	3	3	184	20.2	5.55
P0AD02	dcuR	Transcriptional regulatory protein DcuR n=1093 Tax=Enterobacteriaceae RepID=DCUR_ECO57	13.15	21.76	3	3	239	27.5	6.34
P76268	kdgR	Transcriptional regulator KdgR n=74 Tax=Enterobacteriaceae RepID=KDGR_ECOLI	10.81	14.83	3	3	263	30.0	5.58
P0A9L3	fklB	FKBP-type 22 kDa peptidyl-prolyl cis-trans isomerase n=1004 Tax=Enterobacteriaceae RepID=FKBB_ECOLI	11.96	17.96	3	3	206	22.2	4.89
P07862	ddlB	D-alanine--D-alanine ligase B n=541 Tax=Enterobacteriaceae RepID=DDLB_ECOLI	10.10	16.01	3	3	306	32.8	4.84
A7ZTJ2	slmA	Nucleoid occlusion factor SlmA n=1019 Tax=Enterobacteriaceae RepID=SLMA_ECO24	7.04	12.63	3	3	198	22.8	8.72
A7ZIA5	frmR	Transcriptional repressor FrmR n=1338 Tax=Enterobacteriaceae RepID=FRMR_ECO24	11.68	26.37	2	3	91	10.3	6.11
P83843	nudF	ADP-ribose pyrophosphatase n=1225 Tax=Enterobacteriaceae RepID=ADPP_ECO57	12.23	18.18	2	3	209	23.7	5.07
P0A6G4	pncC	Nicotinamide-nucleotide amidohydrolase PncC n=874 Tax=Enterobacteriaceae RepID=PNCC_ECOL6	12.96	19.39	2	3	165	17.6	5.12
Q8XAW8	rbsD	D-ribose pyranase n=370 Tax=Escherichia RepID=RBSD_ECO57	10.16	17.99	2	3	139	15.3	6.39
A7ZHZ7	gpt	Xanthine phosphoribosyltransferase n=972 Tax=Enterobacteriaceae RepID=XGPT_ECO24	10.23	17.76	2	3	152	17.0	5.85
P75849	ycbL	Uncharacterized protein YcbL n=140 Tax=Escherichia RepID=YCBL_ECOLI	11.72	15.35	2	3	215	23.8	5.15
P0AB30	yceD	Uncharacterized protein YceD n=1275 Tax=Enterobacteriaceae RepID=YCED_ECO57	10.75	14.45	2	3	173	19.3	4.55
P28304	qorA	Quinone oxidoreductase 1 n=76 Tax=Escherichia RepID=QOR1_ECOLI	14.58	11.93	2	3	327	35.2	8.31
C4ZUP4	aroB	3-dehydroquinate synthase n=93 Tax=Enterobacteriaceae RepID=AROB_ECOBW	11.74	8.29	2	3	362	38.9	6.05
P0A8Z1	yciA	Acyl-CoA thioester hydrolase YciA n=1147 Tax=Enterobacteriaceae RepID=YCIA_ECOL6	8.83	7.58	2	3	132	14.2	7.88
P0ADT7	ygiC	Putative acid--amine ligase YgiC n=986 Tax=cellular organisms RepID=YGIC_ECO57	11.51	7.51	2	3	386	45.0	4.77
P0A6F2	carA	Carbamoyl-phosphate synthase small chain n=562 Tax=Enterobacteriaceae RepID=CARA_ECO57	8.19	6.54	2	3	382	41.4	6.38
P09053	avtA	Valine--pyruvate aminotransferase n=11 Tax=Escherichia coli RepID=AVTA_ECOLI	10.10	5.28	2	3	417	46.7	5.96
P08201	nirB	Nitrite reductase (NADH) large subunit n=128 Tax=cellular organisms RepID=NIRB_ECOLI	11.03	3.19	2	3	847	93.1	6.15
P69830	chbB	N,N'-diacetylchitobiose-specific phosphotransferase enzyme IIB component n=1368 Tax=Enterobacteriaceae RepID=PTQB_ECO57	7.02	33.02	2	2	106	11.4	8.10
A8ARN6	rpoZ	DNA-directed RNA polymerase subunit omega n=2211 Tax=Bacteria RepID=RPOZ_CITK8	7.38	26.37	2	2	91	10.2	4.92
A7ZIG6	nrdR	Transcriptional repressor NrdR n=957 Tax=Enterobacteriaceae RepID=NRDR_ECO24	6.80	17.45	2	2	149	17.2	7.80
P33358	mlrA	HTH-type transcriptional regulator MlrA n=447 Tax=Enterobacteriaceae RepID=MLRA_ECOLI	7.62	15.64	2	2	243	28.0	8.73
P0ADX3	yhfA	Protein YhfA n=1350 Tax=Bacteria RepID=YHFA_ECO57	5.39	14.18	2	2	134	14.5	5.81
B7LEP0	yjjX	Non-canonical purine NTP phosphatase n=155 Tax=Proteobacteria RepID=NCPP_ECO55	5.18	13.53	2	2	170	18.2	6.07
A7ZS64	rbfA	Ribosome-binding factor A n=1386 Tax=Enterobacteriaceae RepID=RBFA_ECO24	6.16	13.53	2	2	133	15.1	6.20
P31475	yieP	Uncharacterized HTH-type transcriptional regulator YieP n=518 Tax=Enterobacteriaceae RepID=YIEP_ECOLI	7.64	13.04	2	2	230	26.1	6.15
P0AAU1	ybeL	Uncharacterized protein YbeL n=1361 Tax=Enterobacteriaceae RepID=YBEL_ECO57	5.70	11.88	2	2	160	18.8	5.20
P24242	ascG	HTH-type transcriptional regulator AscG n=124 Tax=Escherichia RepID=ASCG_ECOLI	7.55	11.31	2	2	336	36.8	6.62
P0AC61	grxB	Glutaredoxin-2 n=1113 Tax=Enterobacteriaceae RepID=GLRX2_ECO57	5.84	9.77	2	2	215	24.3	7.96
A7ZUR5	lexA	LexA repressor n=1411 Tax=Enterobacteriaceae RepID=LEXA_ECO24	5.12	9.41	2	2	202	22.3	6.71
P0A9K7	phoU	Phosphate-specific transport system accessory protein PhoU n=604 Tax=Enterobacteriaceae RepID=PHOU_ECOLI	5.81	9.13	2	2	241	27.4	5.31
A7ZJ60	nagB	Glucosamine-6-phosphate deaminase n=1150 Tax=Enterobacteriaceae RepID=NAGB_ECO24	6.76	8.27	2	2	266	29.8	6.90
P0A9S2	fucO	Lactaldehyde reductase n=852 Tax=Enterobacteriaceae RepID=FUCO_ECO57	7.10	7.85	2	2	382	40.5	5.27
C4ZT10	uxuA	Mannonate dehydratase n=149 Tax=Escherichia coli RepID=UXUA_ECOBW	6.33	7.61	2	2	394	44.8	5.62
P75791	ybiU	Uncharacterized protein YbiU n=445 Tax=Escherichia RepID=YBIU_ECOLI	5.03	7.6	2	2	421	47.3	5.90
A7ZL19	yciU	UPF0263 protein YciU n=1288 Tax=Enterobacteriaceae RepID=YCIU_ECO24	4.79	7.34	2	2	109	12.7	4.12
C4ZVN3	fadI	3-ketoacyl-CoA thiolase n=132 Tax=Escherichia RepID=FADI_ECOBW	8.70	6.88	2	2	436	46.5	8.40
P69812	fruB	Multiphosphoryl transfer protein n=660 Tax=Enterobacteriaceae RepID=PTFAH_ECO57	5.60	6.65	2	2	376	39.6	4.94
C4ZT96	frsA	Esterase FrsA n=77 Tax=Escherichia RepID=FRSA_ECOBW	5.31	6.04	2	2	414	47.0	6.95
P78061	puuA	Gamma-glutamylputrescine synthetase PuuA n=409 Tax=Escherichia RepID=PUUA_ECOLI	6.58	4.87	2	2	472	53.1	4.93
P43672	uup	ABC transporter ATP-binding protein uup n=146 Tax=Escherichia RepID=UUP_ECOLI	7.28	3.94	2	2	635	72.0	5.50
P16095	sdaA	L-serine dehydratase 1 n=316 Tax=Enterobacteriaceae RepID=SDHL_ECOLI	4.44	3.3	2	2	454	48.9	5.34
